# Supplementary material for: Genotype-by-environment interaction in coast redwood outside natural distribution - search for environmental cues
Source: BMC Genet. 2020 Feb 10;21:15. doi: 10.1186/s12863-020-0821-1 (PMC7011450; doi:10.1186/s12863-020-0821-1)
Supplement: Supplementary file 1 — Additional file 1 Supplemental tables. The Additional file 1 contains Table S1 summarizing variance components and broad-sense heritability from single site analysis and Table S2 describing climatic and geographical variables related to each sampling site in US. [file 12863_2020_821_MOESM1_ESM.xlsx]

## Sheet: Table S1
DBH	Awaho	Taranaki	Motupiko	Taupo	Ngapuke farm
Population var.	0.15 (0.01-0.50)	0.01 (0.00-0.08)	0.36 (0.15-0.84)	0.01 (0.00-0.08)	0.01 (0.00-0.08)
Genotypic var.	0.32 (0.23-0.44)	0.30 (0.22-0.40)	0.12 (0.06-0.19)	0.01 (0.00-0.05)	0.25 (0.17-0.36)
Replication var.	0.00 (0.00-0.01)	0.00 (0.00-0.01)	0.02 (0.00-0.10)	0.00 (0.00-0.02)	0.01 (0.00-0.07)
Rep(Block) var.	0.00 (0.00-0.01)	0.00 (0.00-0.01)	0.00 (0.00-0.02)	0.00 (0.00-0.02)	0.00 (0.00-0.02)
Error var.	0.66 (0.60-0.73)	0.67 (0.62-0.73)	0.77 (0.70-0.85)	0.97 (0.88-1.07)	0.75 (0.68-0.82)
H2 - Pop.	0.16 (0.03-0.35)	0.01 (0.00-0.07)	0.29 (0.16-0.50)	0.01 (0.00-0.08)	0.01 (0.00-0.07)
H2 - Gen.	0.27 (0.18-0.36)	0.31 (0.24-0.37)	0.09 (0.04-0.15)	0.01 (0.00-0.05)	0.24 (0.18-0.33)
EPI	Awaho	Taranaki	Motupiko	Taupo	Ngapuke farm
Population var.	0.04 (0.01-0.11)	0.01 (0.00-0.04)	0.01 (0.00-0.06)	0.01 (0.00-0.03)	0.01 (0.00-0.07)
Genotypic var.	0.07 (0.02-0.13)	0.09 (0.04-0.14)	0.18 (0.12-0.28)	0.01 (0.00-0.04)	0.14 (0.08-0.22)
Replication var.	0.01 (0.00-0.04)	0.02 (0.00-0.10)	0.00 (0.00-0.04)	0.02 (0.00-0.12)	0.02 (0.00-0.09)
Rep(Block) var.	0.01 (0.00-0.05)	0.01 (0.00-0.04)	0.01 (0.00-0.03)	0.01 (0.00-0.06)	0.01 (0.00-0.05)
Error var.	0.87 (0.80-0.96)	0.88 (0.80-0.95)	0.82 (0.75-0.90)	0.94 (0.86-1.03)	0.81 (0.74-0.90)
H2 - Pop.	0.04 (0.01-0.10)	0.01 (0.00-0.04)	0.01 (0.00-0.06)	0.01 (0.00-0.03)	0.01 (0.00-0.07)
H2 - Gen.	0.07 (0.02-0.13)	0.09 (0.05-0.14)	0.19 (0.12-0.26)	0.01 (0.00-0.04)	0.15 (0.09-0.21)

## Sheet: Table S2
Provenance	Longitude	Latitude	Tmax	Tmin	Tave	Prec	Srad	Vapr	Wind	Cluster	# of individuals
1	123	38.53	14.325	7.45833	10.9333	733	181209	1.07667	4.175	1	2		Tmax: mean daily maximum temperature
2	122.2	37.17	16.35	7.6	11.9833	716	187803	1.16333	4.125	2	1		Tmax: mean daily minimum temperature
3	123.92	41.68	13.0417	1.325	7.18333	748	169669	0.87	2.55	3	2		Tave: mean daily average temperature
4	124.12	41.18	12.675	1.18333	6.925	871	168405	0.861667	2.4	4	2		Prec: total annual precipitation
5	121.8	36.27	16.5542	8.09583	12.325	720	188893	1.2	4.35833	5	2		Srad: mean solar radiation
6	122.97	38.37	14.3042	7.40417	10.9208	726	181668	1.07667	4.19167	1	1		Vapr: water vapour pressure
7	121.82	36.35	16.5083	7.99167	12.25	718	188667	1.1925	4.25833	5	2		Wind: wind speed
8	123.62	39.65	13.8	4.15833	8.975	843	173250	1.00833	3.05833	6	2
9	124	40.35	13.375	2.70833	8.06667	917	170056	0.944167	2.45	7	2
10	122.65	38.6	14.0083	7.05833	10.5083	673	184981	1.06583	4.31667	8	1
11	123.82	41.28	13.0333	1.60833	7.33333	805	169248	0.878333	2.49167	9	4
12	121.47	36.02	16.2083	8.725	12.5167	714	190729	1.21667	4.5	10	1
13	124.2	42.12	12.6917	0.766667	6.71667	724	170871	0.845833	2.61667	11	2
14	123.05	38.8	13.9583	7.125	10.55	696	183499	1.06583	4.23333	12	2
15	123.55	39.25	13.95	4.96667	9.45833	805	175024	1.0425	3.6	13	2
16	121.83	37	16.4167	7.45	11.95	715	188330	1.15833	4.025	14	2
17	124.08	41.02	12.7583	1.425	7.09167	890	168446	0.87	2.38333	15	2
18	124.12	41.72	12.7417	0.925	6.85	773	169385	0.85	2.51667	3	2
19	123.6	39.35	13.925	4.76667	9.34167	827	174171	1.03667	3.40833	13	5
20	124.17	40.63	13.025	2.01667	7.525	925	168918	0.9075	2.33333	15	6
21	123.93	41.82	13.0917	1.29167	7.175	727	170078	0.870833	2.575	11	2
22	124.05	40.75	12.9667	1.86667	7.43333	911	168991	0.890833	2.375	15	2
23	123.92	40.48	13.2833	2.45833	7.89167	904	170061	0.925833	2.46667	7	2
24	123.5	38.85	14.2333	7.45833	10.8917	731	181188	1.07333	4.16667	16	4
25	123.77	39.85	13.725	3.70833	8.73333	879	171848	0.994167	2.80833	17	2
26	123.48	39.08	13.7333	5.46667	9.59583	770	177289	1.05083	3.95833	18	2
27	124.08	41.6	12.7417	1	6.90833	787	169154	0.855	2.50833	3	2
28	122.45	38.6	14.4708	6.40833	10.4417	660	185668	1.06167	4.325	8	2
29	121.63	36.12	16.3917	8.55833	12.4667	719	189762	1.21083	4.45	10	2
30	123.97	40.75	13.025	1.95	7.49167	899	169249	0.894167	2.39167	15	1
31	123.32	38.6	14.2917	7.475	10.9417	735	181060	1.07667	4.16667	16	2
32	123.98	40.65	13.1	2.08333	7.6	907	169467	0.904167	2.40833	15	1
33	123.72	39.85	13.7167	3.7	8.7	865	172178	0.990833	2.80833	17	2
34	121.52	36.02	16.1667	8.925	12.55	713	190792	1.21667	4.48333	10	6
35	124.45	41.05	12.3917	0.891667	6.66667	923	167674	0.852083	2.23333	19	2
36	122.4	38.37	14.5792	7.38333	10.9875	694.5	184156	1.07958	4.27083	8	2
37	122.4	38.55	14.4917	6.58333	10.525	656	186066	1.06375	4.36667	8	1
38	123.95	40.85	12.9917	1.81667	7.4	889	169100	0.885	2.41667	15	2
39	123.63	38.95	14.2208	7.475	10.9	736.5	180981	1.07583	4.15417	16	2
40	122.27	37.3	16.3417	7.6	11.9583	717	187655	1.16417	4.13333	2	2
41	123.82	40.23	13.4833	2.94167	8.25833	892	170884	0.955	2.58333	20	1
42	121.73	37.02	16.4417	7.41667	11.95	713	188504	1.1575	3.99167	14	2
43	123.48	38.97	14.05	7.20833	10.625	732	180973	1.06833	4.125	16	2
44	122.58	37.9	16.0667	7.95833	12.025	723	186740	1.16417	4.26667	21	5
45	121.48	36.01	16.125	8.825	12.5083	714	190807	1.21583	4.50833	10	4
46	122.23	38.35	14.2417	7.48333	10.8667	633	188239	1.07	4.46667	22	2
47	122.35	38.32	14.2542	7.96667	11.1042	636	188394	1.08083	4.43333	22	2
48	123.65	39.17	13.725	5.23333	9.44167	814	174785	1.05	3.75833	13	2
49	123.73	39.42	13.8667	4.64167	9.24167	857	172966	1.035	3.275	6	2
50	123.28	38.92	13.9833	7.16667	10.5833	712	182620	1.06667	4.16667	12	2
51	123.85	41.38	13.025	1.46667	7.26667	790	169292	0.873333	2.5	9	1
52	121.47	35.92	15.6	9.075	12.4167	714	191003	1.21833	4.525	10	2
53	121.87	36.38	16.5	7.925	12.2333	720	188486	1.19167	4.24167	5	2
54	123.88	41.47	13.025	1.39167	7.23333	777	169349	0.871667	2.51667	9	2
55	124.02	41.38	12.7833	1.20833	7.00833	822	168881	0.863333	2.475	4	2
56	124.12	42.2	12.7917	0.883333	6.84167	705	171622	0.851667	2.64167	11	1
57	123.83	40.12	13.575	3.15	8.38333	894	171039	0.966667	2.59167	20	2
58	124.13	42.13	12.8	0.891667	6.83333	715	171103	0.851667	2.63333	11	2
59	121.38	35.83	14.7708	8.89167	11.8917	722	190672	1.1875	4.6	23	2
60	122.17	37.8	16.25	7.58333	11.9167	718	187501	1.16	4.15833	2	2
61	123.25	39.33	14.05	4.73333	9.4	767	176958	1.02667	3.525	18	2
62	123.8	40.02	13.6417	3.325	8.5	887	171351	0.975	2.65833	20	2
63	124.13	40.47	13.225	2.425	7.84167	928	169439	0.930833	2.39167	7	2
64	123.95	41.2	12.8667	1.4375	7.16667	844	168802	0.870833	2.45	4	2
65	121.8	36.51	16.5333	7.61667	12.075	718	188584	1.17667	4.08333	5	2
66	124.02	41.7	12.9167	1.13333	7.025	763	169514	0.861667	2.525	3	2
67	123.5	39.5	13.925	4.46667	9.175	818	174428	1.02083	3.26667	13	2
68	124.07	41.78	12.85	1.04167	6.95	757	169643	0.856667	2.55	3	2
69	124	41.24	12.8	1.31667	7.08333	846	168713	0.869167	2.43333	4	4
70	122.73	38.02	15.925	8.6	12.275	721	186670	1.17833	4.45	21	2
71	123.68	39.6	13.825	4.29167	9.05	851	172938	1.01667	3.09167	6	2
72	123.95	40.97	12.9167	1.65	7.3	876	168882	0.88	2.40833	15	2
73	122.05	37	16.375	7.53333	11.9667	717	188002	1.16333	4.09167	14	2
74	123.25	39.18	14.1583	4.99167	9.6	757	177460	1.03833	3.76667	18	1
75	123.8	39.83	13.7417	3.75833	8.775	887	171677	0.996667	2.8	17	2
76	123.12	38.68	14.1333	7.35833	10.7583	706	183078	1.07042	4.22083	12	2
77	124.03	41.5	12.8083	1.125	6.96667	801	169064	0.86	2.49167	9	1
78	124.12	42.02	12.8167	0.925	6.86667	728	170448	0.854167	2.6	11	2
79	123.48	39.38	13.975	4.7	9.33333	805	175107	1.03083	3.425	13	2
80	124.17	41.98	12.7333	0.85	6.8	739	170215	0.85	2.575	11	4
81	123.42	40.52	13.45	2.71667	8.1	821	172356	0.919167	2.64167	24	2
82	124.13	41.83	12.7833	0.941667	6.86667	759	169696	0.853333	2.55	3	2
83	122.3	37.43	16.3333	7.60833	11.975	717	187551	1.165	4.14167	2	2
84	123.92	40.55	13.2333	2.31667	7.80833	902	169923	0.916667	2.46667	7	2
85	122	37.17	16.4	7.50833	11.95	715	188104	1.15917	4.075	14	2
