# Supplementary material for: Genotype-by-environment interaction in coast redwood outside natural distribution - search for environmental cues
Source: BMC Genet. 2020 Feb 10;21:15. doi: 10.1186/s12863-020-0821-1 (PMC7011450; doi:10.1186/s12863-020-0821-1)
Supplement: Supplementary file 2 — Additional file 2 Phenotypic data. The Additional file 2 contains all phenotypic data used in this study. [file 12863_2020_821_MOESM2_ESM.csv]

Site	Cluster	Altitude	Latitude	Longitude	DBH	TmaxUS	TminUS	PrecUS	SradUS	VaprUS	WindUS	TmaxNZ	TminNZ	PrecNZ	SradNZ	VaprNZ	WindNZ				DBH: diameter at breast height
1	12	518	38.36666667	122.4166667	NA	14.57916669	7.383333281	694.5	184156.5	1.079583343	4.270833294	16.57499989	7.150000056	1506	173483	1.051666662	4.51666673				TmaxUS: mean daily maximum temperature at origin
1	9	305	41.6	124.0833333	NA	12.74166662	0.999999801	787	169154	0.854999995	2.508333335	16.57499989	7.150000056	1506	173483	1.051666662	4.51666673				TminUS: mean daily minimum temperature at origin
1	8	122	40.85	123.95	261	12.99166677	1.816666722	889	169100	0.884999994	2.416666677	16.57499989	7.150000056	1506	173483	1.051666662	4.51666673				PrecUS: total annual precipitation at origin
1	4	NA	36	121.4833333	175	16.12499996	8.824999948	714	190807	1.215833314	4.508333345	16.57499989	7.150000056	1506	173483	1.051666662	4.51666673				SradUS: mean annual solar radiation at origin
1	8	137	40.48333333	123.9166667	NA	13.28333314	2.458333333	904	170061	0.925833335	2.466666669	16.57499989	7.150000056	1506	173483	1.051666662	4.51666673				VaprUS: mean annual water vapour pressure
1	17	18	39.16666667	123.65	NA	13.72499993	5.23333328	814	174785	1.050000014	3.758333246	16.57499989	7.150000056	1506	173483	1.051666662	4.51666673				WindUS: mean annual wind spead at origin
1	18	503	40.46666667	124.1333333	NA	13.22499994	2.424999932	928	169439	0.930833332	2.391666641	16.57499989	7.150000056	1506	173483	1.051666662	4.51666673				TmaxNZ: mean daily maximum temperature at planted site
1	2	NA	41.28333333	123.8166667	NA	13.03333335	1.60833327	805	169248	0.87833333	2.491666685	16.57499989	7.150000056	1506	173483	1.051666662	4.51666673				TminNZ: mean daily minimum temperature at planted site
1	22	463	37.16666667	122	224	16.40000008	7.50833325	715	188104	1.159166661	4.074999988	16.57499989	7.150000056	1506	173483	1.051666662	4.51666673				PrecNZ: total annual precipitation at planted site
1	8	241	40.96666667	123.95	NA	12.91666673	1.650000016	876	168881.5	0.879999999	2.408333351	16.57499989	7.150000056	1506	173483	1.051666662	4.51666673				SradNZ: mean annual solar radiation at planted site
1	18	579	41.25	123.9833333	138	12.79999997	1.316666663	846	168713	0.869166671	2.433333337	16.57499989	7.150000056	1506	173483	1.051666662	4.51666673				VaprNZ: mean annual water vapour pressure at planted site
1	5	549	39.85	123.7666667	218	13.72500003	3.708333214	879	171848	0.994166666	2.808333317	16.57499989	7.150000056	1506	173483	1.051666662	4.51666673				WindNZ: mean annual wind speed at planted site
1	17	457	39.38333333	123.4833333	NA	13.97500013	4.700000008	805	175107	1.030833347	3.424999952	16.57499989	7.150000056	1506	173483	1.051666662	4.51666673
1	4	116	36.13333333	121.65	183	16.39166655	8.558333457	719	189761.5	1.210833319	4.449999988	16.57499989	7.150000056	1506	173483	1.051666662	4.51666673
1	15	159	35.83333333	121.3833333	154	14.7708332	8.89166675	722	190672.5	1.187499993	4.599999984	16.57499989	7.150000056	1506	173483	1.051666662	4.51666673
1	2	30	41.18333333	124.1166667	201	12.67500009	1.183333198	871	168405	0.861666668	2.400000026	16.57499989	7.150000056	1506	173483	1.051666662	4.51666673
1	8	122	40.85	123.95	145	12.99166677	1.816666722	889	169100	0.884999994	2.416666677	16.57499989	7.150000056	1506	173483	1.051666662	4.51666673
1	13	335	39.85	123.7166667	174	13.71666674	3.699999849	865	172178.5	0.990833336	2.808333317	16.57499989	7.150000056	1506	173483	1.051666662	4.51666673
1	19	488	37.43333333	122.3	150	16.33333351	7.608333234	717	187551	1.164999989	4.141666651	16.57499989	7.150000056	1506	173483	1.051666662	4.51666673
1	1	34	38.53333333	123	183	14.32500001	7.458333492	733	181209	1.07666668	4.174999992	16.57499989	7.150000056	1506	173483	1.051666662	4.51666673
1	6	91	40.35	124	194	13.37500003	2.708333373	917	170056	0.944166659	2.450000018	16.57499989	7.150000056	1506	173483	1.051666662	4.51666673
1	8	137	40.48333333	123.9166667	293	13.28333314	2.458333333	904	170061	0.925833335	2.466666669	16.57499989	7.150000056	1506	173483	1.051666662	4.51666673
1	20	415	42.2	124.1166667	115	12.79166681	0.883333206	705	171622	0.851666655	2.641666631	16.57499989	7.150000056	1506	173483	1.051666662	4.51666673
1	4	518	36	121.4833333	378	16.12499996	8.824999948	714	190807	1.215833314	4.508333345	16.57499989	7.150000056	1506	173483	1.051666662	4.51666673
1	23	NA	41.98333333	124.1666667	163	12.73333319	0.850000083	739	170215	0.84999999	2.574999988	16.57499989	7.150000056	1506	173483	1.051666662	4.51666673
1	23	NA	41.98333333	124.1666667	264	12.73333319	0.850000083	739	170215	0.84999999	2.574999988	16.57499989	7.150000056	1506	173483	1.051666662	4.51666673
1	13	140	40.01666667	123.8	141	13.64166659	3.324999948	887	171351	0.974999995	2.658333321	16.57499989	7.150000056	1506	173483	1.051666662	4.51666673
1	12	518	38.36666667	122.4166667	205	14.57916669	7.383333281	694.5	184156.5	1.079583343	4.270833294	16.57499989	7.150000056	1506	173483	1.051666662	4.51666673
1	8	NA	41.05	123.95	271	12.39166675	0.89166679	923	167674	0.852083337	2.233333309	16.57499989	7.150000056	1506	173483	1.051666662	4.51666673
1	4	585	36.35	121.8166667	205	16.5083334	7.991666595	718	188667	1.192499998	4.258333345	16.57499989	7.150000056	1506	173483	1.051666662	4.51666673
1	18	37	41.78333333	124.0666667	NA	12.84999983	1.041666786	757	169643	0.856666659	2.549999992	16.57499989	7.150000056	1506	173483	1.051666662	4.51666673
1	10	427	38.85	123.5	169	14.23333326	7.458333341	731	181188	1.073333348	4.166666667	16.57499989	7.150000056	1506	173483	1.051666662	4.51666673
1	4	597	37.01666667	121.7333333	162	16.44166658	7.416666741	713	188504	1.157499996	3.991666675	16.57499989	7.150000056	1506	173483	1.051666662	4.51666673
1	17	61	39.83333333	123.8	200	13.74166653	3.758333345	887	171677	0.996666664	2.799999972	16.57499989	7.150000056	1506	173483	1.051666662	4.51666673
1	19	274	36.38333333	121.8666667	NA	16.50000008	7.925000044	720	188486	1.191666665	4.241666635	16.57499989	7.150000056	1506	173483	1.051666662	4.51666673
1	8	NA	42.01666667	125.0833333	NA	12.75833319	1.424999992	890	168446	0.869999996	2.383333355	16.57499989	7.150000056	1506	173483	1.051666662	4.51666673
1	17	61	39.83333333	123.8	234	13.74166653	3.758333345	887	171677	0.996666664	2.799999972	16.57499989	7.150000056	1506	173483	1.051666662	4.51666673
1	13	142	40.01666667	123.8	153	13.64166659	3.324999948	887	171351	0.974999995	2.658333321	16.57499989	7.150000056	1506	173483	1.051666662	4.51666673
1	8	137	40.48333333	123.9166667	199	13.28333314	2.458333333	904	170061	0.925833335	2.466666669	16.57499989	7.150000056	1506	173483	1.051666662	4.51666673
1	18	NA	41.2	123.95	NA	12.86666672	1.437500119	844	168802	0.870833336	2.449999998	16.57499989	7.150000056	1506	173483	1.051666662	4.51666673
1	4	945	36.01666667	121.4666667	NA	16.20833317	8.725000193	714	190729	1.216666646	4.5	16.57499989	7.150000056	1506	173483	1.051666662	4.51666673
1	2	232	41.68333333	123.9166667	262	13.04166657	1.324999928	748	169669	0.869999996	2.549999992	16.57499989	7.150000056	1506	173483	1.051666662	4.51666673
1	6	91	40.35	124	NA	13.37500003	2.708333373	917	170056	0.944166659	2.450000018	16.57499989	7.150000056	1506	173483	1.051666662	4.51666673
1	10	631	38.96666667	123.4833333	315	14.04999999	7.208333348	732	180973	1.068333348	4.125	16.57499989	7.150000056	1506	173483	1.051666662	4.51666673
1	18	762	40.55	123.9166667	269	13.23333329	2.316666623	902	169923	0.916666675	2.466666669	16.57499989	7.150000056	1506	173483	1.051666662	4.51666673
1	2	NA	41.28333333	123.8166667	NA	13.03333335	1.60833327	805	169248	0.87833333	2.491666685	16.57499989	7.150000056	1506	173483	1.051666662	4.51666673
1	22	46	38.01666667	122.7333333	240	15.92500005	8.599999848	721	186670	1.17833332	4.450000028	16.57499989	7.150000056	1506	173483	1.051666662	4.51666673
1	18	579	41.25	123.9833333	NA	12.79999997	1.316666663	846	168713	0.869166671	2.433333337	16.57499989	7.150000056	1506	173483	1.051666662	4.51666673
1	13	NA	41.01666667	123.9166667	361	13.45000009	2.716666559	821	172356	0.919166669	2.641666651	16.57499989	7.150000056	1506	173483	1.051666662	4.51666673
1	15	159	35.83333333	121.3833333	NA	14.7708332	8.89166675	722	190672.5	1.187499993	4.599999984	16.57499989	7.150000056	1506	173483	1.051666662	4.51666673
1	13	335	39.85	123.7166667	NA	13.71666674	3.699999849	865	172178.5	0.990833336	2.808333317	16.57499989	7.150000056	1506	173483	1.051666662	4.51666673
1	23	NA	41.98333333	124.1666667	NA	12.73333319	0.850000083	739	170215	0.84999999	2.574999988	16.57499989	7.150000056	1506	173483	1.051666662	4.51666673
1	10	654	38.85	123.5	280	14.23333326	7.458333341	731	181188	1.073333348	4.166666667	16.57499989	7.150000056	1506	173483	1.051666662	4.51666673
1	5	NA	39.35	123.6	266	13.92500018	4.766666561	827	174171	1.036666676	3.408333302	16.57499989	7.150000056	1506	173483	1.051666662	4.51666673
1	5	110	39.35	123.6	226	13.92500018	4.766666561	827	174171	1.036666676	3.408333302	16.57499989	7.150000056	1506	173483	1.051666662	4.51666673
1	21	NA	39.33333333	123.25	NA	14.04999992	4.73333327	767	176958	1.026666669	3.525000036	16.57499989	7.150000056	1506	173483	1.051666662	4.51666673
1	17	457	39.38333333	123.4833333	185	13.97500013	4.700000008	805	175107	1.030833347	3.424999952	16.57499989	7.150000056	1506	173483	1.051666662	4.51666673
1	4	518	36	121.4833333	268	16.12499996	8.824999948	714	190807	1.215833314	4.508333345	16.57499989	7.150000056	1506	173483	1.051666662	4.51666673
1	4	152	35.91666667	121.4666667	NA	15.60000004	9.074999899	714	191003	1.218333311	4.524999996	16.57499989	7.150000056	1506	173483	1.051666662	4.51666673
1	17	18	39.16666667	123.65	158	13.72499993	5.23333328	814	174785	1.050000014	3.758333246	16.57499989	7.150000056	1506	173483	1.051666662	4.51666673
1	9	701	41.81666667	123.9333333	256	13.09166686	1.291666508	727	170077.5	0.870833324	2.574999988	16.57499989	7.150000056	1506	173483	1.051666662	4.51666673
1	18	24	41.83333333	124.1333333	261	12.78333314	0.941666762	759	169696	0.853333323	2.549999992	16.57499989	7.150000056	1506	173483	1.051666662	4.51666673
1	21	NA	39.33333333	123.25	208	14.04999992	4.73333327	767	176958	1.026666669	3.525000036	16.57499989	7.150000056	1506	173483	1.051666662	4.51666673
1	14	213	37	122.05	170	16.37499998	7.533333246	717	188002	1.163333324	4.091666679	16.57499989	7.150000056	1506	173483	1.051666662	4.51666673
1	13	91	40.11666667	123.8333333	221	13.5749998	3.149999917	894	171039	0.966666648	2.591666669	16.57499989	7.150000056	1506	173483	1.051666662	4.51666673
1	4	183	35.91666667	121.4666667	150	15.60000004	9.074999899	714	191003	1.218333311	4.524999996	16.57499989	7.150000056	1506	173483	1.051666662	4.51666673
1	20	415	42.2	124.1166667	242	12.79166681	0.883333206	705	171622	0.851666655	2.641666631	16.57499989	7.150000056	1506	173483	1.051666662	4.51666673
1	12	488	38.6	122.45	296	14.47083338	6.408333351	660	185668.5	1.061666685	4.324999948	16.57499989	7.150000056	1506	173483	1.051666662	4.51666673
1	2	76	41.28333333	123.8166667	NA	13.03333335	1.60833327	805	169248	0.87833333	2.491666685	16.57499989	7.150000056	1506	173483	1.051666662	4.51666673
1	18	61	41.38333333	124.0166667	NA	12.7833334	1.208333512	822	168881	0.863333333	2.475000014	16.57499989	7.150000056	1506	173483	1.051666662	4.51666673
1	13	91	40.11666667	123.8333333	320	13.5749998	3.149999917	894	171039	0.966666648	2.591666669	16.57499989	7.150000056	1506	173483	1.051666662	4.51666673
1	21	NA	39.33333333	123.25	NA	14.04999992	4.73333327	767	176958	1.026666669	3.525000036	16.57499989	7.150000056	1506	173483	1.051666662	4.51666673
1	4	823	36.01666667	121.4666667	132	16.12499996	8.824999948	714	190807	1.215833314	4.508333345	16.57499989	7.150000056	1506	173483	1.051666662	4.51666673
1	2	30	41.18333333	124.1166667	295	12.67500009	1.183333198	871	168405	0.861666668	2.400000026	16.57499989	7.150000056	1506	173483	1.051666662	4.51666673
1	4	152	37	121.8333333	408	16.41666649	7.450000122	715	188329.5	1.158333329	4.025000016	16.57499989	7.150000056	1506	173483	1.051666662	4.51666673
1	14	213	37	122.05	NA	16.37499998	7.533333246	717	188002	1.163333324	4.091666679	16.57499989	7.150000056	1506	173483	1.051666662	4.51666673
1	6	91	40.35	124	241	13.37500003	2.708333373	917	170056	0.944166659	2.450000018	16.57499989	7.150000056	1506	173483	1.051666662	4.51666673
1	16	140	38.35	122.2333333	NA	14.2416666	7.483333468	633	188239	1.070000018	4.466666679	16.57499989	7.150000056	1506	173483	1.051666662	4.51666673
1	4	526	37.01666667	121.7166667	252	16.44166658	7.416666741	713	188504	1.157499996	3.991666675	16.57499989	7.150000056	1506	173483	1.051666662	4.51666673
1	8	241	40.96666667	123.95	290	12.91666673	1.650000016	876	168881.5	0.879999999	2.408333351	16.57499989	7.150000056	1506	173483	1.051666662	4.51666673
1	13	91	40.11666667	123.8333333	332	13.5749998	3.149999917	894	171039	0.966666648	2.591666669	16.57499989	7.150000056	1506	173483	1.051666662	4.51666673
1	17	457	39.38333333	123.4833333	159	13.97500013	4.700000008	805	175107	1.030833347	3.424999952	16.57499989	7.150000056	1506	173483	1.051666662	4.51666673
1	1	30	36.26666667	121.8	NA	16.55416658	8.095833294	720	188893	1.199999996	4.358333349	16.57499989	7.150000056	1506	173483	1.051666662	4.51666673
1	22	46	38.01666667	122.7333333	262	15.92500005	8.599999848	721	186670	1.17833332	4.450000028	16.57499989	7.150000056	1506	173483	1.051666662	4.51666673
1	8	NA	41.01666667	124.0833333	210	12.75833319	1.424999992	890	168446	0.869999996	2.383333355	16.57499989	7.150000056	1506	173483	1.051666662	4.51666673
1	18	579	41.25	123.9833333	238	12.79999997	1.316666663	846	168713	0.869166671	2.433333337	16.57499989	7.150000056	1506	173483	1.051666662	4.51666673
1	2	232	41.68333333	123.9166667	NA	13.04166657	1.324999928	748	169669	0.869999996	2.549999992	16.57499989	7.150000056	1506	173483	1.051666662	4.51666673
1	6	30	40.75	124.05	232	12.9666667	1.866666794	911	168991	0.890833342	2.37500001	16.57499989	7.150000056	1506	173483	1.051666662	4.51666673
1	5	211	39.25	123.55	260	13.94999997	4.966666589	805	175023.5	1.042500017	3.600000044	16.57499989	7.150000056	1506	173483	1.051666662	4.51666673
1	5	482	39.65	123.6166667	164	13.79999998	4.158333421	843	173250	1.00833333	3.058333337	16.57499989	7.150000056	1506	173483	1.051666662	4.51666673
1	18	24	41.83333333	124.1333333	263	12.78333314	0.941666762	759	169696	0.853333323	2.549999992	16.57499989	7.150000056	1506	173483	1.051666662	4.51666673
1	1	30	36.26666667	121.8	152	16.55416658	8.095833294	720	188893	1.199999996	4.358333349	16.57499989	7.150000056	1506	173483	1.051666662	4.51666673
1	2	NA	41.28333333	123.8166667	NA	13.03333335	1.60833327	805	169248	0.87833333	2.491666685	16.57499989	7.150000056	1506	173483	1.051666662	4.51666673
1	9	686	41.81666667	123.9333333	370	13.09166686	1.291666508	727	170077.5	0.870833324	2.574999988	16.57499989	7.150000056	1506	173483	1.051666662	4.51666673
1	18	61	41.38333333	124.0166667	NA	12.7833334	1.208333512	822	168881	0.863333333	2.475000014	16.57499989	7.150000056	1506	173483	1.051666662	4.51666673
1	16	85	38.31666667	122.35	132	14.2541666	7.966666708	636	188394.5	1.080833343	4.433333377	16.57499989	7.150000056	1506	173483	1.051666662	4.51666673
1	11	91	39.08333333	123.4833333	NA	13.73333327	5.466666669	770	177289	1.050833351	3.958333333	16.57499989	7.150000056	1506	173483	1.051666662	4.51666673
1	7	213	38.8	123.0333333	260	13.95833342	7.125000015	696	183499	1.065833348	4.23333329	16.57499989	7.150000056	1506	173483	1.051666662	4.51666673
1	2	27	42.11666667	124.2	263	12.69166654	0.766666849	724	170871	0.845833328	2.616666635	16.57499989	7.150000056	1506	173483	1.051666662	4.51666673
1	2	232	41.68333333	123.9166667	261	13.04166657	1.324999928	748	169669	0.869999996	2.549999992	16.57499989	7.150000056	1506	173483	1.051666662	4.51666673
1	11	305	38.68333333	123.1166667	215	14.13333332	7.358333297	706	183078	1.070416681	4.220833292	16.57499989	7.150000056	1506	173483	1.051666662	4.51666673
1	11	183	38.6	123.3166667	NA	14.29166651	7.475000103	735	181060	1.07666668	4.166666667	16.57499989	7.150000056	1506	173483	1.051666662	4.51666673
1	19	488	37.43333333	122.3	NA	16.33333351	7.608333234	717	187551	1.164999989	4.141666651	16.57499989	7.150000056	1506	173483	1.051666662	4.51666673
1	16	140	38.35	122.2333333	313	14.2416666	7.483333468	633	188239	1.070000018	4.466666679	16.57499989	7.150000056	1506	173483	1.051666662	4.51666673
1	1	30	36.26666667	121.8	148	16.55416658	8.095833294	720	188893	1.199999996	4.358333349	16.57499989	7.150000056	1506	173483	1.051666662	4.51666673
1	18	30	41.21666667	123.0166667	300	12.79999997	1.316666663	846	168713	0.869166671	2.433333337	16.57499989	7.150000056	1506	173483	1.051666662	4.51666673
1	8	NA	42.05	124.95	NA	12.39166675	0.89166679	923	167674	0.852083337	2.233333309	16.57499989	7.150000056	1506	173483	1.051666662	4.51666673
1	16	140	38.35	122.2333333	225	14.2416666	7.483333468	633	188239	1.070000018	4.466666679	16.57499989	7.150000056	1506	173483	1.051666662	4.51666673
1	17	195	39.41666667	123.7333333	270	13.86666671	4.641666691	857	172966.5	1.03500001	3.274999996	16.57499989	7.150000056	1506	173483	1.051666662	4.51666673
1	21	244	39.18333333	123.25	267	14.15833326	4.991666685	757	177460	1.038333344	3.766666631	16.57499989	7.150000056	1506	173483	1.051666662	4.51666673
1	4	823	36.01666667	121.4666667	322	16.12499996	8.824999948	714	190807	1.215833314	4.508333345	16.57499989	7.150000056	1506	173483	1.051666662	4.51666673
1	20	415	42.13333333	124.1333333	NA	12.80000015	0.891666571	715	171103	0.851666655	2.633333286	16.57499989	7.150000056	1506	173483	1.051666662	4.51666673
1	4	152	37	121.8333333	163	16.41666649	7.450000122	715	188329.5	1.158333329	4.025000016	16.57499989	7.150000056	1506	173483	1.051666662	4.51666673
1	22	463	37.16666667	122	277	16.40000008	7.50833325	715	188104	1.159166661	4.074999988	16.57499989	7.150000056	1506	173483	1.051666662	4.51666673
1	10	427	38.85	123.5	240	14.23333326	7.458333341	731	181188	1.073333348	4.166666667	16.57499989	7.150000056	1506	173483	1.051666662	4.51666673
1	19	274	36.38333333	121.8666667	279	16.50000008	7.925000044	720	188486	1.191666665	4.241666635	16.57499989	7.150000056	1506	173483	1.051666662	4.51666673
1	5	482	39.65	123.6166667	189	13.79999998	4.158333421	843	173250	1.00833333	3.058333337	16.57499989	7.150000056	1506	173483	1.051666662	4.51666673
1	13	NA	40.01666667	122.9166667	300	13.45000009	2.716666559	821	172356	0.919166669	2.641666651	16.57499989	7.150000056	1506	173483	1.051666662	4.51666673
1	3	219	38.6	122.65	290	14.00833343	7.058333285	673	184981	1.065833348	4.316666663	16.57499989	7.150000056	1506	173483	1.051666662	4.51666673
1	17	805	39.5	123.5	220	13.92499996	4.466666579	818	174428.5	1.020833338	3.266666651	16.57499989	7.150000056	1506	173483	1.051666662	4.51666673
1	17	18	39.16666667	123.65	146	13.72499993	5.23333328	814	174785	1.050000014	3.758333246	16.57499989	7.150000056	1506	173483	1.051666662	4.51666673
1	10	631	38.96666667	123.4833333	210	14.04999999	7.208333348	732	180973	1.068333348	4.125	16.57499989	7.150000056	1506	173483	1.051666662	4.51666673
1	8	137	40.48333333	123.9166667	362	13.28333314	2.458333333	904	170061	0.925833335	2.466666669	16.57499989	7.150000056	1506	173483	1.051666662	4.51666673
1	5	482	39.65	123.6166667	NA	13.79999998	4.158333421	843	173250	1.00833333	3.058333337	16.57499989	7.150000056	1506	173483	1.051666662	4.51666673
1	1	34	38.53333333	123	274	14.32500001	7.458333492	733	181209	1.07666668	4.174999992	16.57499989	7.150000056	1506	173483	1.051666662	4.51666673
1	19	488	37.43333333	122.3	290	16.33333351	7.608333234	717	187551	1.164999989	4.141666651	16.57499989	7.150000056	1506	173483	1.051666662	4.51666673
1	4	NA	36	121.4833333	NA	16.12499996	8.824999948	714	190807	1.215833314	4.508333345	16.57499989	7.150000056	1506	173483	1.051666662	4.51666673
1	6	146	40.63333333	124.1666667	256	13.02500015	2.016666691	925	168918	0.907500016	2.333333323	16.57499989	7.150000056	1506	173483	1.051666662	4.51666673
1	16	85	38.31666667	122.35	275	14.2541666	7.966666708	636	188394.5	1.080833343	4.433333377	16.57499989	7.150000056	1506	173483	1.051666662	4.51666673
1	21	NA	39.33333333	123.25	NA	14.04999992	4.73333327	767	176958	1.026666669	3.525000036	16.57499989	7.150000056	1506	173483	1.051666662	4.51666673
1	17	195	39.41666667	123.7333333	195	13.86666671	4.641666691	857	172966.5	1.03500001	3.274999996	16.57499989	7.150000056	1506	173483	1.051666662	4.51666673
1	10	654	38.85	123.5	173	14.23333326	7.458333341	731	181188	1.073333348	4.166666667	16.57499989	7.150000056	1506	173483	1.051666662	4.51666673
1	3	122	38.36666667	122.9666667	285	14.30416667	7.404166689	726	181668.5	1.07666668	4.191666643	16.57499989	7.150000056	1506	173483	1.051666662	4.51666673
1	5	549	39.85	123.7666667	190	13.72500003	3.708333214	879	171848	0.994166666	2.808333317	16.57499989	7.150000056	1506	173483	1.051666662	4.51666673
1	18	NA	41.5	124.0333333	246	12.80833328	1.124999921	801	169063.5	0.859999993	2.491666685	16.57499989	7.150000056	1506	173483	1.051666662	4.51666673
1	13	NA	40.01666667	122.9166667	288	13.45000009	2.716666559	821	172356	0.919166669	2.641666651	16.57499989	7.150000056	1506	173483	1.051666662	4.51666673
1	4	152	35.91666667	121.4666667	NA	15.60000004	9.074999899	714	191003	1.218333311	4.524999996	16.57499989	7.150000056	1506	173483	1.051666662	4.51666673
1	7	213	38.8	123.0333333	NA	13.95833342	7.125000015	696	183499	1.065833348	4.23333329	16.57499989	7.150000056	1506	173483	1.051666662	4.51666673
1	17	18	39.16666667	123.65	158	13.72499993	5.23333328	814	174785	1.050000014	3.758333246	16.57499989	7.150000056	1506	173483	1.051666662	4.51666673
1	10	631	38.96666667	123.4833333	241	14.04999999	7.208333348	732	180973	1.068333348	4.125	16.57499989	7.150000056	1506	173483	1.051666662	4.51666673
1	5	NA	39.35	123.6	213	13.92500018	4.766666561	827	174171	1.036666676	3.408333302	16.57499989	7.150000056	1506	173483	1.051666662	4.51666673
1	20	NA	41.46666667	123.8833333	NA	13.02499994	1.391666611	777	169349	0.871666669	2.516666661	16.57499989	7.150000056	1506	173483	1.051666662	4.51666673
1	2	76	41.28333333	123.8166667	NA	13.03333335	1.60833327	805	169248	0.87833333	2.491666685	16.57499989	7.150000056	1506	173483	1.051666662	4.51666673
1	7	183	38.8	123.0333333	188	13.95833342	7.125000015	696	183499	1.065833348	4.23333329	16.57499989	7.150000056	1506	173483	1.051666662	4.51666673
1	18	37	41.78333333	124.0666667	NA	12.84999983	1.041666786	757	169643	0.856666659	2.549999992	16.57499989	7.150000056	1506	173483	1.051666662	4.51666673
1	18	NA	41.2	123.95	NA	12.86666672	1.437500119	844	168802	0.870833336	2.449999998	16.57499989	7.150000056	1506	173483	1.051666662	4.51666673
1	14	259	37.8	122.1666667	NA	16.25000014	7.583333229	718	187501	1.159999994	4.158333341	16.57499989	7.150000056	1506	173483	1.051666662	4.51666673
1	18	24	41.83333333	124.1333333	289	12.78333314	0.941666762	759	169696	0.853333323	2.549999992	16.57499989	7.150000056	1506	173483	1.051666662	4.51666673
1	4	49	36.1	121.6166667	200	16.39166655	8.558333457	719	189761.5	1.210833319	4.449999988	16.57499989	7.150000056	1506	173483	1.051666662	4.51666673
1	18	NA	41.5	124.0333333	209	12.80833328	1.124999921	801	169063.5	0.859999993	2.491666685	16.57499989	7.150000056	1506	173483	1.051666662	4.51666673
1	18	579	41.7	124.0166667	NA	12.91666653	1.133333385	763	169514.5	0.861666666	2.525000006	16.57499989	7.150000056	1506	173483	1.051666662	4.51666673
1	5	211	39.25	123.55	362	13.94999997	4.966666589	805	175023.5	1.042500017	3.600000044	16.57499989	7.150000056	1506	173483	1.051666662	4.51666673
1	8	NA	42.01666667	125.0833333	NA	12.75833319	1.424999992	890	168446	0.869999996	2.383333355	16.57499989	7.150000056	1506	173483	1.051666662	4.51666673
1	13	140	40.01666667	123.8	230	13.64166659	3.324999948	887	171351	0.974999995	2.658333321	16.57499989	7.150000056	1506	173483	1.051666662	4.51666673
1	2	27	42.11666667	124.2	169	12.69166654	0.766666849	724	170871	0.845833328	2.616666635	16.57499989	7.150000056	1506	173483	1.051666662	4.51666673
1	4	585	36.35	121.8166667	287	16.5083334	7.991666595	718	188667	1.192499998	4.258333345	16.57499989	7.150000056	1506	173483	1.051666662	4.51666673
1	13	91	40.11666667	123.8333333	321	13.5749998	3.149999917	894	171039	0.966666648	2.591666669	16.57499989	7.150000056	1506	173483	1.051666662	4.51666673
1	20	NA	41.46666667	123.8833333	213	13.02499994	1.391666611	777	169349	0.871666669	2.516666661	16.57499989	7.150000056	1506	173483	1.051666662	4.51666673
1	13	91	40.23333333	123.8166667	268	13.48333317	2.941666683	892	170884	0.954999983	2.583333343	16.57499989	7.150000056	1506	173483	1.051666662	4.51666673
1	7	268	38.91666667	123.2833333	123	13.98333337	7.166666761	712	182620	1.06666668	4.166666627	16.57499989	7.150000056	1506	173483	1.051666662	4.51666673
1	20	415	42.13333333	124.1333333	242	12.80000015	0.891666571	715	171103	0.851666655	2.633333286	16.57499989	7.150000056	1506	173483	1.051666662	4.51666673
1	1	34	38.53333333	123	NA	14.32500001	7.458333492	733	181209	1.07666668	4.174999992	16.57499989	7.150000056	1506	173483	1.051666662	4.51666673
1	20	366	42.1	124.1166667	245	12.81666674	0.924999853	728	170448	0.854166653	2.599999984	16.57499989	7.150000056	1506	173483	1.051666662	4.51666673
1	5	549	39.85	123.7666667	NA	13.72500003	3.708333214	879	171848	0.994166666	2.808333317	16.57499989	7.150000056	1506	173483	1.051666662	4.51666673
1	6	30	40.75	124.05	247	12.9666667	1.866666794	911	168991	0.890833342	2.37500001	16.57499989	7.150000056	1506	173483	1.051666662	4.51666673
1	18	NA	41.2	123.95	NA	12.86666672	1.437500119	844	168802	0.870833336	2.449999998	16.57499989	7.150000056	1506	173483	1.051666662	4.51666673
1	4	152	37	121.8333333	380	16.41666649	7.450000122	715	188329.5	1.158333329	4.025000016	16.57499989	7.150000056	1506	173483	1.051666662	4.51666673
1	8	NA	41.05	123.95	130	12.39166675	0.89166679	923	167674	0.852083337	2.233333309	16.57499989	7.150000056	1506	173483	1.051666662	4.51666673
1	17	195	39.41666667	123.7333333	346	13.86666671	4.641666691	857	172966.5	1.03500001	3.274999996	16.57499989	7.150000056	1506	173483	1.051666662	4.51666673
1	13	142	40.01666667	123.8	267	13.64166659	3.324999948	887	171351	0.974999995	2.658333321	16.57499989	7.150000056	1506	173483	1.051666662	4.51666673
1	12	518	38.36666667	122.4166667	NA	14.57916669	7.383333281	694.5	184156.5	1.079583343	4.270833294	16.57499989	7.150000056	1506	173483	1.051666662	4.51666673
1	16	85	38.31666667	122.35	278	14.2541666	7.966666708	636	188394.5	1.080833343	4.433333377	16.57499989	7.150000056	1506	173483	1.051666662	4.51666673
1	18	762	41.38333333	123.85	212	13.0249999	1.466666599	790	169292	0.873333334	2.50000001	16.57499989	7.150000056	1506	173483	1.051666662	4.51666673
1	5	110	39.35	123.6	251	13.92500018	4.766666561	827	174171	1.036666676	3.408333302	16.57499989	7.150000056	1506	173483	1.051666662	4.51666673
1	17	774	39.5	123.5	175	13.92499996	4.466666579	818	174428.5	1.020833338	3.266666651	16.57499989	7.150000056	1506	173483	1.051666662	4.51666673
1	11	91	39.08333333	123.4833333	290	13.73333327	5.466666669	770	177289	1.050833351	3.958333333	16.57499989	7.150000056	1506	173483	1.051666662	4.51666673
1	15	159	35.83333333	121.3833333	170	14.7708332	8.89166675	722	190672.5	1.187499993	4.599999984	16.57499989	7.150000056	1506	173483	1.051666662	4.51666673
1	9	686	41.81666667	123.9333333	249	13.09166686	1.291666508	727	170077.5	0.870833324	2.574999988	16.57499989	7.150000056	1506	173483	1.051666662	4.51666673
1	1	34	38.53333333	123	190	14.32500001	7.458333492	733	181209	1.07666668	4.174999992	16.57499989	7.150000056	1506	173483	1.051666662	4.51666673
1	6	91	40.35	124	140	13.37500003	2.708333373	917	170056	0.944166659	2.450000018	16.57499989	7.150000056	1506	173483	1.051666662	4.51666673
1	7	268	38.91666667	123.2833333	252	13.98333337	7.166666761	712	182620	1.06666668	4.166666627	16.57499989	7.150000056	1506	173483	1.051666662	4.51666673
1	2	NA	41.28333333	123.8166667	201	13.03333335	1.60833327	805	169248	0.87833333	2.491666685	16.57499989	7.150000056	1506	173483	1.051666662	4.51666673
1	17	61	39.6	123.6833333	286	13.82499992	4.291666786	851	172938	1.016666686	3.091666679	16.57499989	7.150000056	1506	173483	1.051666662	4.51666673
1	2	232	41.68333333	123.9166667	261	13.04166657	1.324999928	748	169669	0.869999996	2.549999992	16.57499989	7.150000056	1506	173483	1.051666662	4.51666673
1	12	488	38.55	122.4166667	142	14.49166663	6.583333333	656	186066.5	1.063750016	4.366666675	16.57499989	7.150000056	1506	173483	1.051666662	4.51666673
1	5	549	39.85	123.7666667	225	13.72500003	3.708333214	879	171848	0.994166666	2.808333317	16.57499989	7.150000056	1506	173483	1.051666662	4.51666673
1	18	30	41.21666667	123.0166667	300	12.79999997	1.316666663	846	168713	0.869166671	2.433333337	16.57499989	7.150000056	1506	173483	1.051666662	4.51666673
1	20	366	42.1	124.1166667	222	12.81666674	0.924999853	728	170448	0.854166653	2.599999984	16.57499989	7.150000056	1506	173483	1.051666662	4.51666673
1	4	152	37	121.8333333	274	16.41666649	7.450000122	715	188329.5	1.158333329	4.025000016	16.57499989	7.150000056	1506	173483	1.051666662	4.51666673
1	11	305	38.68333333	123.1166667	NA	14.13333332	7.358333297	706	183078	1.070416681	4.220833292	16.57499989	7.150000056	1506	173483	1.051666662	4.51666673
1	23	NA	41.98333333	124.1666667	NA	12.73333319	0.850000083	739	170215	0.84999999	2.574999988	16.57499989	7.150000056	1506	173483	1.051666662	4.51666673
1	14	259	37.8	122.1666667	NA	16.25000014	7.583333229	718	187501	1.159999994	4.158333341	16.57499989	7.150000056	1506	173483	1.051666662	4.51666673
1	4	116	36.13333333	121.65	NA	16.39166655	8.558333457	719	189761.5	1.210833319	4.449999988	16.57499989	7.150000056	1506	173483	1.051666662	4.51666673
1	14	146	36.5	121.8	226	16.5333331	7.616666595	718	188583.5	1.176666665	4.083333313	16.57499989	7.150000056	1506	173483	1.051666662	4.51666673
1	4	597	37.01666667	121.7333333	368	16.44166658	7.416666741	713	188504	1.157499996	3.991666675	16.57499989	7.150000056	1506	173483	1.051666662	4.51666673
1	7	268	38.91666667	123.2833333	325	13.98333337	7.166666761	712	182620	1.06666668	4.166666627	16.57499989	7.150000056	1506	173483	1.051666662	4.51666673
1	8	356	40.65	123.9833333	NA	13.09999981	2.083333333	907	169467	0.904166677	2.408333351	16.57499989	7.150000056	1506	173483	1.051666662	4.51666673
1	8	686	40.75	123.9666667	330	13.02499998	1.949999928	899	169249	0.894166672	2.391666681	16.57499989	7.150000056	1506	173483	1.051666662	4.51666673
1	14	259	37.8	122.1666667	185	16.25000014	7.583333229	718	187501	1.159999994	4.158333341	16.57499989	7.150000056	1506	173483	1.051666662	4.51666673
1	4	585	36.35	121.8166667	244	16.5083334	7.991666595	718	188667	1.192499998	4.258333345	16.57499989	7.150000056	1506	173483	1.051666662	4.51666673
1	20	366	42.1	124.1166667	NA	12.81666674	0.924999853	728	170448	0.854166653	2.599999984	16.57499989	7.150000056	1506	173483	1.051666662	4.51666673
1	18	30	40.21666667	122.0166667	272	12.79999997	1.316666663	846	168713	0.869166671	2.433333337	16.57499989	7.150000056	1506	173483	1.051666662	4.51666673
1	4	812	36	121.4833333	301	16.12499996	8.824999948	714	190807	1.215833314	4.508333345	16.57499989	7.150000056	1506	173483	1.051666662	4.51666673
1	1	381	37.16666667	122.2	267	16.35000028	7.599999829	716	187803	1.163333324	4.125	16.57499989	7.150000056	1506	173483	1.051666662	4.51666673
1	14	244	37.3	122.2666667	326	16.34166688	7.599999829	717	187655	1.164166657	4.133333325	16.57499989	7.150000056	1506	173483	1.051666662	4.51666673
1	6	146	40.63333333	124.1666667	278	13.02500015	2.016666691	925	168918	0.907500016	2.333333323	16.57499989	7.150000056	1506	173483	1.051666662	4.51666673
1	14	49	36.51666667	121.8	270	16.5333331	7.616666595	718	188583.5	1.176666665	4.083333313	16.57499989	7.150000056	1506	173483	1.051666662	4.51666673
1	8	241	40.96666667	123.95	290	12.91666673	1.650000016	876	168881.5	0.879999999	2.408333351	16.57499989	7.150000056	1506	173483	1.051666662	4.51666673
1	17	774	39.5	123.5	NA	13.92499996	4.466666579	818	174428.5	1.020833338	3.266666651	16.57499989	7.150000056	1506	173483	1.051666662	4.51666673
1	10	427	38.85	123.5	331	14.23333326	7.458333341	731	181188	1.073333348	4.166666667	16.57499989	7.150000056	1506	173483	1.051666662	4.51666673
1	10	654	38.85	123.5	168	14.23333326	7.458333341	731	181188	1.073333348	4.166666667	16.57499989	7.150000056	1506	173483	1.051666662	4.51666673
1	14	213	37	122.05	209	16.37499998	7.533333246	717	188002	1.163333324	4.091666679	16.57499989	7.150000056	1506	173483	1.051666662	4.51666673
1	8	NA	41.01666667	124.0833333	240	12.75833319	1.424999992	890	168446	0.869999996	2.383333355	16.57499989	7.150000056	1506	173483	1.051666662	4.51666673
1	9	183	41.71666667	124.1166667	248	12.74166675	0.925000032	773	169385	0.849999993	2.516666661	16.57499989	7.150000056	1506	173483	1.051666662	4.51666673
1	10	207	38.95	123.6333333	NA	14.2208332	7.475000004	736.5	180981	1.075833345	4.154166669	16.57499989	7.150000056	1506	173483	1.051666662	4.51666673
1	19	274	36.38333333	121.8666667	109	16.50000008	7.925000044	720	188486	1.191666665	4.241666635	16.57499989	7.150000056	1506	173483	1.051666662	4.51666673
1	20	NA	41.46666667	123.8833333	NA	13.02499994	1.391666611	777	169349	0.871666669	2.516666661	16.57499989	7.150000056	1506	173483	1.051666662	4.51666673
1	9	305	41.6	124.0833333	191	12.74166662	0.999999801	787	169154	0.854999995	2.508333335	16.57499989	7.150000056	1506	173483	1.051666662	4.51666673
1	18	61	41.38333333	124.0166667	298	12.7833334	1.208333512	822	168881	0.863333333	2.475000014	16.57499989	7.150000056	1506	173483	1.051666662	4.51666673
1	2	30	41.18333333	124.1166667	NA	12.67500009	1.183333198	871	168405	0.861666668	2.400000026	16.57499989	7.150000056	1506	173483	1.051666662	4.51666673
1	14	244	37.3	122.2666667	293	16.34166688	7.599999829	717	187655	1.164166657	4.133333325	16.57499989	7.150000056	1506	173483	1.051666662	4.51666673
1	13	335	39.85	123.7166667	222	13.71666674	3.699999849	865	172178.5	0.990833336	2.808333317	16.57499989	7.150000056	1506	173483	1.051666662	4.51666673
1	12	488	38.6	122.45	263	14.47083338	6.408333351	660	185668.5	1.061666685	4.324999948	16.57499989	7.150000056	1506	173483	1.051666662	4.51666673
1	8	356	40.65	123.9833333	290	13.09999981	2.083333333	907	169467	0.904166677	2.408333351	16.57499989	7.150000056	1506	173483	1.051666662	4.51666673
1	14	213	37	122.05	NA	16.37499998	7.533333246	717	188002	1.163333324	4.091666679	16.57499989	7.150000056	1506	173483	1.051666662	4.51666673
1	9	701	41.81666667	123.9333333	290	13.09166686	1.291666508	727	170077.5	0.870833324	2.574999988	16.57499989	7.150000056	1506	173483	1.051666662	4.51666673
1	14	146	36.5	121.8	NA	16.5333331	7.616666595	718	188583.5	1.176666665	4.083333313	16.57499989	7.150000056	1506	173483	1.051666662	4.51666673
1	13	91	40.23333333	123.8166667	275	13.48333317	2.941666683	892	170884	0.954999983	2.583333343	16.57499989	7.150000056	1506	173483	1.051666662	4.51666673
1	17	457	39.38333333	123.4833333	NA	13.97500013	4.700000008	805	175107	1.030833347	3.424999952	16.57499989	7.150000056	1506	173483	1.051666662	4.51666673
1	8	122	40.85	123.95	294	12.99166677	1.816666722	889	169100	0.884999994	2.416666677	16.57499989	7.150000056	1506	173483	1.051666662	4.51666673
1	5	NA	39.25	123.55	166	13.94999997	4.966666589	805	175023.5	1.042500017	3.600000044	16.57499989	7.150000056	1506	173483	1.051666662	4.51666673
1	10	207	38.95	123.6333333	333	14.2208332	7.475000004	736.5	180981	1.075833345	4.154166669	16.57499989	7.150000056	1506	173483	1.051666662	4.51666673
1	21	244	39.18333333	123.25	NA	14.15833326	4.991666685	757	177460	1.038333344	3.766666631	16.57499989	7.150000056	1506	173483	1.051666662	4.51666673
1	22	46	38.01666667	122.7333333	226	15.92500005	8.599999848	721	186670	1.17833332	4.450000028	16.57499989	7.150000056	1506	173483	1.051666662	4.51666673
1	11	183	38.6	123.3166667	218	14.29166651	7.475000103	735	181060	1.07666668	4.166666667	16.57499989	7.150000056	1506	173483	1.051666662	4.51666673
1	22	463	37.16666667	122	215	16.40000008	7.50833325	715	188104	1.159166661	4.074999988	16.57499989	7.150000056	1506	173483	1.051666662	4.51666673
1	10	427	38.85	123.5	298	14.23333326	7.458333341	731	181188	1.073333348	4.166666667	16.57499989	7.150000056	1506	173483	1.051666662	4.51666673
1	18	579	41.7	124.0166667	NA	12.91666653	1.133333385	763	169514.5	0.861666666	2.525000006	16.57499989	7.150000056	1506	173483	1.051666662	4.51666673
1	4	183	35.91666667	121.4666667	142	15.60000004	9.074999899	714	191003	1.218333311	4.524999996	16.57499989	7.150000056	1506	173483	1.051666662	4.51666673
1	2	27	42.11666667	124.2	NA	12.69166654	0.766666849	724	170871	0.845833328	2.616666635	16.57499989	7.150000056	1506	173483	1.051666662	4.51666673
1	18	762	40.55	123.9166667	120	13.23333329	2.316666623	902	169923	0.916666675	2.466666669	16.57499989	7.150000056	1506	173483	1.051666662	4.51666673
1	3	219	38.6	122.65	NA	14.00833343	7.058333285	673	184981	1.065833348	4.316666663	16.57499989	7.150000056	1506	173483	1.051666662	4.51666673
1	11	183	38.6	123.3166667	262	14.29166651	7.475000103	735	181060	1.07666668	4.166666667	16.57499989	7.150000056	1506	173483	1.051666662	4.51666673
1	9	183	41.71666667	124.1166667	228	12.74166675	0.925000032	773	169385	0.849999993	2.516666661	16.57499989	7.150000056	1506	173483	1.051666662	4.51666673
1	23	NA	41.98333333	124.1666667	218	12.73333319	0.850000083	739	170215	0.84999999	2.574999988	16.57499989	7.150000056	1506	173483	1.051666662	4.51666673
1	6	30	40.75	124.05	240	12.9666667	1.866666794	911	168991	0.890833342	2.37500001	16.57499989	7.150000056	1506	173483	1.051666662	4.51666673
1	18	762	40.55	123.9166667	255	13.23333329	2.316666623	902	169923	0.916666675	2.466666669	16.57499989	7.150000056	1506	173483	1.051666662	4.51666673
1	17	61	39.83333333	123.8	254	13.74166653	3.758333345	887	171677	0.996666664	2.799999972	16.57499989	7.150000056	1506	173483	1.051666662	4.51666673
1	3	122	38.36666667	122.9666667	NA	14.30416667	7.404166689	726	181668.5	1.07666668	4.191666643	16.57499989	7.150000056	1506	173483	1.051666662	4.51666673
1	23	NA	41.98333333	124.1666667	271	12.73333319	0.850000083	739	170215	0.84999999	2.574999988	16.57499989	7.150000056	1506	173483	1.051666662	4.51666673
1	10	631	38.96666667	123.4833333	171	14.04999999	7.208333348	732	180973	1.068333348	4.125	16.57499989	7.150000056	1506	173483	1.051666662	4.51666673
1	4	91	36.01666667	121.5166667	NA	16.16666675	8.924999913	713	190792.5	1.216666646	4.483333309	16.57499989	7.150000056	1506	173483	1.051666662	4.51666673
1	23	NA	41.98333333	124.1666667	NA	12.73333319	0.850000083	739	170215	0.84999999	2.574999988	16.57499989	7.150000056	1506	173483	1.051666662	4.51666673
1	5	NA	39.25	123.55	130	13.94999997	4.966666589	805	175023.5	1.042500017	3.600000044	16.57499989	7.150000056	1506	173483	1.051666662	4.51666673
1	18	762	41.38333333	123.85	133	13.0249999	1.466666599	790	169292	0.873333334	2.50000001	16.57499989	7.150000056	1506	173483	1.051666662	4.51666673
1	10	207	38.95	123.6333333	310	14.2208332	7.475000004	736.5	180981	1.075833345	4.154166669	16.57499989	7.150000056	1506	173483	1.051666662	4.51666673
1	2	76	41.28333333	123.8166667	258	13.03333335	1.60833327	805	169248	0.87833333	2.491666685	16.57499989	7.150000056	1506	173483	1.051666662	4.51666673
1	22	46	38.01666667	122.7333333	281	15.92500005	8.599999848	721	186670	1.17833332	4.450000028	16.57499989	7.150000056	1506	173483	1.051666662	4.51666673
1	17	61	39.6	123.6833333	NA	13.82499992	4.291666786	851	172938	1.016666686	3.091666679	16.57499989	7.150000056	1506	173483	1.051666662	4.51666673
1	11	305	38.68333333	123.1166667	NA	14.13333332	7.358333297	706	183078	1.070416681	4.220833292	16.57499989	7.150000056	1506	173483	1.051666662	4.51666673
1	5	482	39.65	123.6166667	NA	13.79999998	4.158333421	843	173250	1.00833333	3.058333337	16.57499989	7.150000056	1506	173483	1.051666662	4.51666673
1	12	488	38.55	122.4166667	NA	14.49166663	6.583333333	656	186066.5	1.063750016	4.366666675	16.57499989	7.150000056	1506	173483	1.051666662	4.51666673
1	18	37	41.78333333	124.0666667	272	12.84999983	1.041666786	757	169643	0.856666659	2.549999992	16.57499989	7.150000056	1506	173483	1.051666662	4.51666673
1	14	244	37.3	122.2666667	278	16.34166688	7.599999829	717	187655	1.164166657	4.133333325	16.57499989	7.150000056	1506	173483	1.051666662	4.51666673
1	4	526	37.01666667	121.7166667	330	16.44166658	7.416666741	713	188504	1.157499996	3.991666675	16.57499989	7.150000056	1506	173483	1.051666662	4.51666673
1	17	61	39.83333333	123.8	216	13.74166653	3.758333345	887	171677	0.996666664	2.799999972	16.57499989	7.150000056	1506	173483	1.051666662	4.51666673
1	11	91	39.08333333	123.4833333	291	13.73333327	5.466666669	770	177289	1.050833351	3.958333333	16.57499989	7.150000056	1506	173483	1.051666662	4.51666673
1	18	579	41.25	123.9833333	346	12.79999997	1.316666663	846	168713	0.869166671	2.433333337	16.57499989	7.150000056	1506	173483	1.051666662	4.51666673
1	4	91	36.01666667	121.5166667	111	16.16666675	8.924999913	713	190792.5	1.216666646	4.483333309	16.57499989	7.150000056	1506	173483	1.051666662	4.51666673
1	2	76	41.28333333	123.8166667	334	13.03333335	1.60833327	805	169248	0.87833333	2.491666685	16.57499989	7.150000056	1506	173483	1.051666662	4.51666673
1	8	NA	42.05	124.95	370	12.39166675	0.89166679	923	167674	0.852083337	2.233333309	16.57499989	7.150000056	1506	173483	1.051666662	4.51666673
1	9	305	41.6	124.0833333	NA	12.74166662	0.999999801	787	169154	0.854999995	2.508333335	16.57499989	7.150000056	1506	173483	1.051666662	4.51666673
1	11	183	38.6	123.3166667	177	14.29166651	7.475000103	735	181060	1.07666668	4.166666667	16.57499989	7.150000056	1506	173483	1.051666662	4.51666673
1	14	259	37.8	122.1666667	NA	16.25000014	7.583333229	718	187501	1.159999994	4.158333341	16.57499989	7.150000056	1506	173483	1.051666662	4.51666673
1	16	85	38.31666667	122.35	NA	14.2541666	7.966666708	636	188394.5	1.080833343	4.433333377	16.57499989	7.150000056	1506	173483	1.051666662	4.51666673
1	4	812	36	121.4833333	236	16.12499996	8.824999948	714	190807	1.215833314	4.508333345	16.57499989	7.150000056	1506	173483	1.051666662	4.51666673
1	23	NA	41.98333333	124.1666667	248	12.73333319	0.850000083	739	170215	0.84999999	2.574999988	16.57499989	7.150000056	1506	173483	1.051666662	4.51666673
1	13	NA	41.01666667	123.9166667	294	13.45000009	2.716666559	821	172356	0.919166669	2.641666651	16.57499989	7.150000056	1506	173483	1.051666662	4.51666673
1	20	366	42.1	124.1166667	164	12.81666674	0.924999853	728	170448	0.854166653	2.599999984	16.57499989	7.150000056	1506	173483	1.051666662	4.51666673
1	14	49	36.51666667	121.8	209	16.5333331	7.616666595	718	188583.5	1.176666665	4.083333313	16.57499989	7.150000056	1506	173483	1.051666662	4.51666673
1	14	244	37.3	122.2666667	335	16.34166688	7.599999829	717	187655	1.164166657	4.133333325	16.57499989	7.150000056	1506	173483	1.051666662	4.51666673
1	18	579	41.7	124.0166667	234	12.91666653	1.133333385	763	169514.5	0.861666666	2.525000006	16.57499989	7.150000056	1506	173483	1.051666662	4.51666673
1	14	49	36.51666667	121.8	162	16.5333331	7.616666595	718	188583.5	1.176666665	4.083333313	16.57499989	7.150000056	1506	173483	1.051666662	4.51666673
1	4	152	37	121.8333333	395	16.41666649	7.450000122	715	188329.5	1.158333329	4.025000016	16.57499989	7.150000056	1506	173483	1.051666662	4.51666673
1	10	631	38.96666667	123.4833333	248	14.04999999	7.208333348	732	180973	1.068333348	4.125	16.57499989	7.150000056	1506	173483	1.051666662	4.51666673
1	20	415	42.2	124.1166667	NA	12.79166681	0.883333206	705	171622	0.851666655	2.641666631	16.57499989	7.150000056	1506	173483	1.051666662	4.51666673
1	18	61	41.38333333	124.0166667	250	12.7833334	1.208333512	822	168881	0.863333333	2.475000014	16.57499989	7.150000056	1506	173483	1.051666662	4.51666673
1	9	701	41.81666667	123.9333333	NA	13.09166686	1.291666508	727	170077.5	0.870833324	2.574999988	16.57499989	7.150000056	1506	173483	1.051666662	4.51666673
1	17	805	39.5	123.5	NA	13.92499996	4.466666579	818	174428.5	1.020833338	3.266666651	16.57499989	7.150000056	1506	173483	1.051666662	4.51666673
1	7	213	38.8	123.0333333	NA	13.95833342	7.125000015	696	183499	1.065833348	4.23333329	16.57499989	7.150000056	1506	173483	1.051666662	4.51666673
1	22	46	38.01666667	122.7333333	330	15.92500005	8.599999848	721	186670	1.17833332	4.450000028	16.57499989	7.150000056	1506	173483	1.051666662	4.51666673
1	13	140	40.01666667	123.8	NA	13.64166659	3.324999948	887	171351	0.974999995	2.658333321	16.57499989	7.150000056	1506	173483	1.051666662	4.51666673
1	11	183	38.6	123.3166667	NA	14.29166651	7.475000103	735	181060	1.07666668	4.166666667	16.57499989	7.150000056	1506	173483	1.051666662	4.51666673
1	23	NA	41.98333333	124.1666667	320	12.73333319	0.850000083	739	170215	0.84999999	2.574999988	16.57499989	7.150000056	1506	173483	1.051666662	4.51666673
1	4	812	36	121.4833333	284	16.12499996	8.824999948	714	190807	1.215833314	4.508333345	16.57499989	7.150000056	1506	173483	1.051666662	4.51666673
1	19	274	36.38333333	121.8666667	334	16.50000008	7.925000044	720	188486	1.191666665	4.241666635	16.57499989	7.150000056	1506	173483	1.051666662	4.51666673
1	11	91	39.08333333	123.4833333	254	13.73333327	5.466666669	770	177289	1.050833351	3.958333333	16.57499989	7.150000056	1506	173483	1.051666662	4.51666673
1	12	488	38.6	122.45	163	14.47083338	6.408333351	660	185668.5	1.061666685	4.324999948	16.57499989	7.150000056	1506	173483	1.051666662	4.51666673
1	20	366	42.1	124.1166667	269	12.81666674	0.924999853	728	170448	0.854166653	2.599999984	16.57499989	7.150000056	1506	173483	1.051666662	4.51666673
1	14	49	36.51666667	121.8	256	16.5333331	7.616666595	718	188583.5	1.176666665	4.083333313	16.57499989	7.150000056	1506	173483	1.051666662	4.51666673
1	21	NA	39.33333333	123.25	109	14.04999992	4.73333327	767	176958	1.026666669	3.525000036	16.57499989	7.150000056	1506	173483	1.051666662	4.51666673
1	8	137	40.48333333	123.9166667	240	13.28333314	2.458333333	904	170061	0.925833335	2.466666669	16.57499989	7.150000056	1506	173483	1.051666662	4.51666673
1	13	335	39.85	123.7166667	173	13.71666674	3.699999849	865	172178.5	0.990833336	2.808333317	16.57499989	7.150000056	1506	173483	1.051666662	4.51666673
1	10	631	38.96666667	123.4833333	186	14.04999999	7.208333348	732	180973	1.068333348	4.125	16.57499989	7.150000056	1506	173483	1.051666662	4.51666673
1	4	NA	36	121.4833333	222	16.12499996	8.824999948	714	190807	1.215833314	4.508333345	16.57499989	7.150000056	1506	173483	1.051666662	4.51666673
1	4	152	35.91666667	121.4666667	253	15.60000004	9.074999899	714	191003	1.218333311	4.524999996	16.57499989	7.150000056	1506	173483	1.051666662	4.51666673
1	9	305	41.6	124.0833333	NA	12.74166662	0.999999801	787	169154	0.854999995	2.508333335	16.57499989	7.150000056	1506	173483	1.051666662	4.51666673
1	18	579	41.25	123.9833333	234	12.79999997	1.316666663	846	168713	0.869166671	2.433333337	16.57499989	7.150000056	1506	173483	1.051666662	4.51666673
1	21	NA	39.33333333	123.25	267	14.04999992	4.73333327	767	176958	1.026666669	3.525000036	16.57499989	7.150000056	1506	173483	1.051666662	4.51666673
1	22	463	37.16666667	122	162	16.40000008	7.50833325	715	188104	1.159166661	4.074999988	16.57499989	7.150000056	1506	173483	1.051666662	4.51666673
1	23	NA	41.98333333	124.1666667	228	12.73333319	0.850000083	739	170215	0.84999999	2.574999988	16.57499989	7.150000056	1506	173483	1.051666662	4.51666673
1	14	259	37.8	122.1666667	NA	16.25000014	7.583333229	718	187501	1.159999994	4.158333341	16.57499989	7.150000056	1506	173483	1.051666662	4.51666673
1	8	241	40.96666667	123.95	271	12.91666673	1.650000016	876	168881.5	0.879999999	2.408333351	16.57499989	7.150000056	1506	173483	1.051666662	4.51666673
1	7	268	38.91666667	123.2833333	258	13.98333337	7.166666761	712	182620	1.06666668	4.166666627	16.57499989	7.150000056	1506	173483	1.051666662	4.51666673
1	8	NA	41.01666667	124.0833333	221	12.75833319	1.424999992	890	168446	0.869999996	2.383333355	16.57499989	7.150000056	1506	173483	1.051666662	4.51666673
1	13	NA	40.01666667	122.9166667	237	13.45000009	2.716666559	821	172356	0.919166669	2.641666651	16.57499989	7.150000056	1506	173483	1.051666662	4.51666673
1	7	183	38.8	123.0333333	212	13.95833342	7.125000015	696	183499	1.065833348	4.23333329	16.57499989	7.150000056	1506	173483	1.051666662	4.51666673
1	18	762	40.55	123.9166667	345	13.23333329	2.316666623	902	169923	0.916666675	2.466666669	16.57499989	7.150000056	1506	173483	1.051666662	4.51666673
1	2	76	41.28333333	123.8166667	242	13.03333335	1.60833327	805	169248	0.87833333	2.491666685	16.57499989	7.150000056	1506	173483	1.051666662	4.51666673
1	4	518	36	121.4833333	200	16.12499996	8.824999948	714	190807	1.215833314	4.508333345	16.57499989	7.150000056	1506	173483	1.051666662	4.51666673
1	18	579	41.25	123.9833333	212	12.79999997	1.316666663	846	168713	0.869166671	2.433333337	16.57499989	7.150000056	1506	173483	1.051666662	4.51666673
1	4	116	36.13333333	121.65	127	16.39166655	8.558333457	719	189761.5	1.210833319	4.449999988	16.57499989	7.150000056	1506	173483	1.051666662	4.51666673
1	9	686	41.81666667	123.9333333	317	13.09166686	1.291666508	727	170077.5	0.870833324	2.574999988	16.57499989	7.150000056	1506	173483	1.051666662	4.51666673
1	12	518	38.36666667	122.4166667	NA	14.57916669	7.383333281	694.5	184156.5	1.079583343	4.270833294	16.57499989	7.150000056	1506	173483	1.051666662	4.51666673
1	10	207	38.95	123.6333333	277	14.2208332	7.475000004	736.5	180981	1.075833345	4.154166669	16.57499989	7.150000056	1506	173483	1.051666662	4.51666673
1	18	762	40.55	123.9166667	372	13.23333329	2.316666623	902	169923	0.916666675	2.466666669	16.57499989	7.150000056	1506	173483	1.051666662	4.51666673
1	19	488	37.43333333	122.3	NA	16.33333351	7.608333234	717	187551	1.164999989	4.141666651	16.57499989	7.150000056	1506	173483	1.051666662	4.51666673
1	16	140	38.35	122.2333333	190	14.2416666	7.483333468	633	188239	1.070000018	4.466666679	16.57499989	7.150000056	1506	173483	1.051666662	4.51666673
1	17	195	39.41666667	123.7333333	NA	13.86666671	4.641666691	857	172966.5	1.03500001	3.274999996	16.57499989	7.150000056	1506	173483	1.051666662	4.51666673
1	20	NA	41.46666667	123.8833333	243	13.02499994	1.391666611	777	169349	0.871666669	2.516666661	16.57499989	7.150000056	1506	173483	1.051666662	4.51666673
1	4	585	36.35	121.8166667	161	16.5083334	7.991666595	718	188667	1.192499998	4.258333345	16.57499989	7.150000056	1506	173483	1.051666662	4.51666673
1	18	NA	41.5	124.0333333	241	12.80833328	1.124999921	801	169063.5	0.859999993	2.491666685	16.57499989	7.150000056	1506	173483	1.051666662	4.51666673
1	17	195	39.41666667	123.7333333	310	13.86666671	4.641666691	857	172966.5	1.03500001	3.274999996	16.57499989	7.150000056	1506	173483	1.051666662	4.51666673
1	18	37	41.78333333	124.0666667	360	12.84999983	1.041666786	757	169643	0.856666659	2.549999992	16.57499989	7.150000056	1506	173483	1.051666662	4.51666673
1	17	457	39.38333333	123.4833333	161	13.97500013	4.700000008	805	175107	1.030833347	3.424999952	16.57499989	7.150000056	1506	173483	1.051666662	4.51666673
1	7	268	38.91666667	123.2833333	276	13.98333337	7.166666761	712	182620	1.06666668	4.166666627	16.57499989	7.150000056	1506	173483	1.051666662	4.51666673
1	21	NA	39.33333333	123.25	235	14.04999992	4.73333327	767	176958	1.026666669	3.525000036	16.57499989	7.150000056	1506	173483	1.051666662	4.51666673
1	17	61	39.83333333	123.8	314	13.74166653	3.758333345	887	171677	0.996666664	2.799999972	16.57499989	7.150000056	1506	173483	1.051666662	4.51666673
1	13	NA	41.01666667	123.9166667	NA	13.45000009	2.716666559	821	172356	0.919166669	2.641666651	16.57499989	7.150000056	1506	173483	1.051666662	4.51666673
1	15	159	35.83333333	121.3833333	225	14.7708332	8.89166675	722	190672.5	1.187499993	4.599999984	16.57499989	7.150000056	1506	173483	1.051666662	4.51666673
1	8	122	40.85	123.95	279	12.99166677	1.816666722	889	169100	0.884999994	2.416666677	16.57499989	7.150000056	1506	173483	1.051666662	4.51666673
1	9	183	41.71666667	124.1166667	238	12.74166675	0.925000032	773	169385	0.849999993	2.516666661	16.57499989	7.150000056	1506	173483	1.051666662	4.51666673
1	17	61	39.83333333	123.8	NA	13.74166653	3.758333345	887	171677	0.996666664	2.799999972	16.57499989	7.150000056	1506	173483	1.051666662	4.51666673
1	20	415	42.13333333	124.1333333	NA	12.80000015	0.891666571	715	171103	0.851666655	2.633333286	16.57499989	7.150000056	1506	173483	1.051666662	4.51666673
1	11	305	38.68333333	123.1166667	239	14.13333332	7.358333297	706	183078	1.070416681	4.220833292	16.57499989	7.150000056	1506	173483	1.051666662	4.51666673
1	10	427	38.85	123.5	290	14.23333326	7.458333341	731	181188	1.073333348	4.166666667	16.57499989	7.150000056	1506	173483	1.051666662	4.51666673
1	8	NA	41.05	123.95	290	12.39166675	0.89166679	923	167674	0.852083337	2.233333309	16.57499989	7.150000056	1506	173483	1.051666662	4.51666673
1	15	159	35.83333333	121.3833333	210	14.7708332	8.89166675	722	190672.5	1.187499993	4.599999984	16.57499989	7.150000056	1506	173483	1.051666662	4.51666673
1	1	30	36.26666667	121.8	212	16.55416658	8.095833294	720	188893	1.199999996	4.358333349	16.57499989	7.150000056	1506	173483	1.051666662	4.51666673
1	5	482	39.65	123.6166667	245	13.79999998	4.158333421	843	173250	1.00833333	3.058333337	16.57499989	7.150000056	1506	173483	1.051666662	4.51666673
1	22	463	37.16666667	122	242	16.40000008	7.50833325	715	188104	1.159166661	4.074999988	16.57499989	7.150000056	1506	173483	1.051666662	4.51666673
1	4	823	36.01666667	121.4666667	295	16.12499996	8.824999948	714	190807	1.215833314	4.508333345	16.57499989	7.150000056	1506	173483	1.051666662	4.51666673
1	16	85	38.31666667	122.35	190	14.2541666	7.966666708	636	188394.5	1.080833343	4.433333377	16.57499989	7.150000056	1506	173483	1.051666662	4.51666673
1	12	518	38.36666667	122.4166667	284	14.57916669	7.383333281	694.5	184156.5	1.079583343	4.270833294	16.57499989	7.150000056	1506	173483	1.051666662	4.51666673
1	2	232	41.68333333	123.9166667	283	13.04166657	1.324999928	748	169669	0.869999996	2.549999992	16.57499989	7.150000056	1506	173483	1.051666662	4.51666673
1	4	152	37	121.8333333	370	16.41666649	7.450000122	715	188329.5	1.158333329	4.025000016	16.57499989	7.150000056	1506	173483	1.051666662	4.51666673
1	2	27	42.11666667	124.2	262	12.69166654	0.766666849	724	170871	0.845833328	2.616666635	16.57499989	7.150000056	1506	173483	1.051666662	4.51666673
1	8	241	40.96666667	123.95	339	12.91666673	1.650000016	876	168881.5	0.879999999	2.408333351	16.57499989	7.150000056	1506	173483	1.051666662	4.51666673
1	6	91	40.35	124	260	13.37500003	2.708333373	917	170056	0.944166659	2.450000018	16.57499989	7.150000056	1506	173483	1.051666662	4.51666673
1	18	61	41.38333333	124.0166667	258	12.7833334	1.208333512	822	168881	0.863333333	2.475000014	16.57499989	7.150000056	1506	173483	1.051666662	4.51666673
1	10	207	38.95	123.6333333	NA	14.2208332	7.475000004	736.5	180981	1.075833345	4.154166669	16.57499989	7.150000056	1506	173483	1.051666662	4.51666673
1	22	46	38.01666667	122.7333333	262	15.92500005	8.599999848	721	186670	1.17833332	4.450000028	16.57499989	7.150000056	1506	173483	1.051666662	4.51666673
1	11	183	38.6	123.3166667	226	14.29166651	7.475000103	735	181060	1.07666668	4.166666667	16.57499989	7.150000056	1506	173483	1.051666662	4.51666673
1	17	18	39.16666667	123.65	143	13.72499993	5.23333328	814	174785	1.050000014	3.758333246	16.57499989	7.150000056	1506	173483	1.051666662	4.51666673
1	12	488	38.55	122.4166667	220	14.49166663	6.583333333	656	186066.5	1.063750016	4.366666675	16.57499989	7.150000056	1506	173483	1.051666662	4.51666673
1	5	482	39.65	123.6166667	212	13.79999998	4.158333421	843	173250	1.00833333	3.058333337	16.57499989	7.150000056	1506	173483	1.051666662	4.51666673
1	13	91	40.11666667	123.8333333	225	13.5749998	3.149999917	894	171039	0.966666648	2.591666669	16.57499989	7.150000056	1506	173483	1.051666662	4.51666673
1	18	NA	41.2	123.95	264	12.86666672	1.437500119	844	168802	0.870833336	2.449999998	16.57499989	7.150000056	1506	173483	1.051666662	4.51666673
1	18	24	41.83333333	124.1333333	171	12.78333314	0.941666762	759	169696	0.853333323	2.549999992	16.57499989	7.150000056	1506	173483	1.051666662	4.51666673
1	4	597	37.01666667	121.7333333	314	16.44166658	7.416666741	713	188504	1.157499996	3.991666675	16.57499989	7.150000056	1506	173483	1.051666662	4.51666673
1	8	356	40.65	123.9833333	171	13.09999981	2.083333333	907	169467	0.904166677	2.408333351	16.57499989	7.150000056	1506	173483	1.051666662	4.51666673
1	8	NA	42.01666667	125.0833333	243	12.75833319	1.424999992	890	168446	0.869999996	2.383333355	16.57499989	7.150000056	1506	173483	1.051666662	4.51666673
1	11	305	38.68333333	123.1166667	189	14.13333332	7.358333297	706	183078	1.070416681	4.220833292	16.57499989	7.150000056	1506	173483	1.051666662	4.51666673
1	4	945	36.01666667	121.4666667	192	16.20833317	8.725000193	714	190729	1.216666646	4.5	16.57499989	7.150000056	1506	173483	1.051666662	4.51666673
1	13	335	39.85	123.7166667	208	13.71666674	3.699999849	865	172178.5	0.990833336	2.808333317	16.57499989	7.150000056	1506	173483	1.051666662	4.51666673
1	18	24	41.83333333	124.1333333	291	12.78333314	0.941666762	759	169696	0.853333323	2.549999992	16.57499989	7.150000056	1506	173483	1.051666662	4.51666673
1	9	183	41.71666667	124.1166667	206	12.74166675	0.925000032	773	169385	0.849999993	2.516666661	16.57499989	7.150000056	1506	173483	1.051666662	4.51666673
1	7	268	38.91666667	123.2833333	303	13.98333337	7.166666761	712	182620	1.06666668	4.166666627	16.57499989	7.150000056	1506	173483	1.051666662	4.51666673
1	10	654	38.85	123.5	193	14.23333326	7.458333341	731	181188	1.073333348	4.166666667	16.57499989	7.150000056	1506	173483	1.051666662	4.51666673
1	15	159	35.83333333	121.3833333	272	14.7708332	8.89166675	722	190672.5	1.187499993	4.599999984	16.57499989	7.150000056	1506	173483	1.051666662	4.51666673
1	4	823	36.01666667	121.4666667	295	16.12499996	8.824999948	714	190807	1.215833314	4.508333345	16.57499989	7.150000056	1506	173483	1.051666662	4.51666673
1	8	241	40.96666667	123.95	215	12.91666673	1.650000016	876	168881.5	0.879999999	2.408333351	16.57499989	7.150000056	1506	173483	1.051666662	4.51666673
1	4	152	35.91666667	121.4666667	NA	15.60000004	9.074999899	714	191003	1.218333311	4.524999996	16.57499989	7.150000056	1506	173483	1.051666662	4.51666673
1	12	518	38.36666667	122.4166667	NA	14.57916669	7.383333281	694.5	184156.5	1.079583343	4.270833294	16.57499989	7.150000056	1506	173483	1.051666662	4.51666673
1	18	762	40.55	123.9166667	270	13.23333329	2.316666623	902	169923	0.916666675	2.466666669	16.57499989	7.150000056	1506	173483	1.051666662	4.51666673
1	16	85	38.31666667	122.35	266	14.2541666	7.966666708	636	188394.5	1.080833343	4.433333377	16.57499989	7.150000056	1506	173483	1.051666662	4.51666673
1	21	NA	39.33333333	123.25	122	14.04999992	4.73333327	767	176958	1.026666669	3.525000036	16.57499989	7.150000056	1506	173483	1.051666662	4.51666673
1	8	356	40.65	123.9833333	323	13.09999981	2.083333333	907	169467	0.904166677	2.408333351	16.57499989	7.150000056	1506	173483	1.051666662	4.51666673
1	17	195	39.41666667	123.7333333	NA	13.86666671	4.641666691	857	172966.5	1.03500001	3.274999996	16.57499989	7.150000056	1506	173483	1.051666662	4.51666673
1	14	259	37.8	122.1666667	NA	16.25000014	7.583333229	718	187501	1.159999994	4.158333341	16.57499989	7.150000056	1506	173483	1.051666662	4.51666673
1	20	366	42.1	124.1166667	345	12.81666674	0.924999853	728	170448	0.854166653	2.599999984	16.57499989	7.150000056	1506	173483	1.051666662	4.51666673
1	4	526	37.01666667	121.7166667	328	16.44166658	7.416666741	713	188504	1.157499996	3.991666675	16.57499989	7.150000056	1506	173483	1.051666662	4.51666673
1	18	37	41.78333333	124.0666667	213	12.84999983	1.041666786	757	169643	0.856666659	2.549999992	16.57499989	7.150000056	1506	173483	1.051666662	4.51666673
1	18	24	41.83333333	124.1333333	251	12.78333314	0.941666762	759	169696	0.853333323	2.549999992	16.57499989	7.150000056	1506	173483	1.051666662	4.51666673
1	14	244	37.3	122.2666667	283	16.34166688	7.599999829	717	187655	1.164166657	4.133333325	16.57499989	7.150000056	1506	173483	1.051666662	4.51666673
1	6	91	40.35	124	223	13.37500003	2.708333373	917	170056	0.944166659	2.450000018	16.57499989	7.150000056	1506	173483	1.051666662	4.51666673
1	18	37	41.78333333	124.0666667	306	12.84999983	1.041666786	757	169643	0.856666659	2.549999992	16.57499989	7.150000056	1506	173483	1.051666662	4.51666673
1	14	244	37.3	122.2666667	215	16.34166688	7.599999829	717	187655	1.164166657	4.133333325	16.57499989	7.150000056	1506	173483	1.051666662	4.51666673
1	9	701	41.81666667	123.9333333	245	13.09166686	1.291666508	727	170077.5	0.870833324	2.574999988	16.57499989	7.150000056	1506	173483	1.051666662	4.51666673
1	20	NA	41.46666667	123.8833333	236	13.02499994	1.391666611	777	169349	0.871666669	2.516666661	16.57499989	7.150000056	1506	173483	1.051666662	4.51666673
1	10	654	38.85	123.5	242	14.23333326	7.458333341	731	181188	1.073333348	4.166666667	16.57499989	7.150000056	1506	173483	1.051666662	4.51666673
1	17	457	39.38333333	123.4833333	444	13.97500013	4.700000008	805	175107	1.030833347	3.424999952	16.57499989	7.150000056	1506	173483	1.051666662	4.51666673
1	12	518	38.36666667	122.4166667	168	14.57916669	7.383333281	694.5	184156.5	1.079583343	4.270833294	16.57499989	7.150000056	1506	173483	1.051666662	4.51666673
1	10	427	38.85	123.5	243	14.23333326	7.458333341	731	181188	1.073333348	4.166666667	16.57499989	7.150000056	1506	173483	1.051666662	4.51666673
1	21	244	39.18333333	123.25	255	14.15833326	4.991666685	757	177460	1.038333344	3.766666631	16.57499989	7.150000056	1506	173483	1.051666662	4.51666673
1	9	183	41.71666667	124.1166667	242	12.74166675	0.925000032	773	169385	0.849999993	2.516666661	16.57499989	7.150000056	1506	173483	1.051666662	4.51666673
1	8	122	40.85	123.95	245	12.99166677	1.816666722	889	169100	0.884999994	2.416666677	16.57499989	7.150000056	1506	173483	1.051666662	4.51666673
1	17	195	39.41666667	123.7333333	320	13.86666671	4.641666691	857	172966.5	1.03500001	3.274999996	16.57499989	7.150000056	1506	173483	1.051666662	4.51666673
1	14	213	37	122.05	185	16.37499998	7.533333246	717	188002	1.163333324	4.091666679	16.57499989	7.150000056	1506	173483	1.051666662	4.51666673
1	4	585	36.35	121.8166667	196	16.5083334	7.991666595	718	188667	1.192499998	4.258333345	16.57499989	7.150000056	1506	173483	1.051666662	4.51666673
1	18	579	41.7	124.0166667	202	12.91666653	1.133333385	763	169514.5	0.861666666	2.525000006	16.57499989	7.150000056	1506	173483	1.051666662	4.51666673
1	16	140	38.35	122.2333333	NA	14.2416666	7.483333468	633	188239	1.070000018	4.466666679	16.57499989	7.150000056	1506	173483	1.051666662	4.51666673
1	1	381	37.16666667	122.2	270	16.35000028	7.599999829	716	187803	1.163333324	4.125	16.57499989	7.150000056	1506	173483	1.051666662	4.51666673
1	23	NA	41.98333333	124.1666667	173	12.73333319	0.850000083	739	170215	0.84999999	2.574999988	16.57499989	7.150000056	1506	173483	1.051666662	4.51666673
1	4	91	36.01666667	121.5166667	142	16.16666675	8.924999913	713	190792.5	1.216666646	4.483333309	16.57499989	7.150000056	1506	173483	1.051666662	4.51666673
1	11	183	38.6	123.3166667	307	14.29166651	7.475000103	735	181060	1.07666668	4.166666667	16.57499989	7.150000056	1506	173483	1.051666662	4.51666673
1	18	61	41.38333333	124.0166667	301	12.7833334	1.208333512	822	168881	0.863333333	2.475000014	16.57499989	7.150000056	1506	173483	1.051666662	4.51666673
1	4	526	37.01666667	121.7166667	305	16.44166658	7.416666741	713	188504	1.157499996	3.991666675	16.57499989	7.150000056	1506	173483	1.051666662	4.51666673
1	5	NA	39.35	123.6	205	13.92500018	4.766666561	827	174171	1.036666676	3.408333302	16.57499989	7.150000056	1506	173483	1.051666662	4.51666673
1	6	30	40.75	124.05	275	12.9666667	1.866666794	911	168991	0.890833342	2.37500001	16.57499989	7.150000056	1506	173483	1.051666662	4.51666673
1	17	805	39.5	123.5	182	13.92499996	4.466666579	818	174428.5	1.020833338	3.266666651	16.57499989	7.150000056	1506	173483	1.051666662	4.51666673
1	13	335	39.85	123.7166667	235	13.71666674	3.699999849	865	172178.5	0.990833336	2.808333317	16.57499989	7.150000056	1506	173483	1.051666662	4.51666673
1	17	18	39.16666667	123.65	NA	13.72499993	5.23333328	814	174785	1.050000014	3.758333246	16.57499989	7.150000056	1506	173483	1.051666662	4.51666673
1	5	NA	39.25	123.55	278	13.94999997	4.966666589	805	175023.5	1.042500017	3.600000044	16.57499989	7.150000056	1506	173483	1.051666662	4.51666673
1	4	585	36.35	121.8166667	125	16.5083334	7.991666595	718	188667	1.192499998	4.258333345	16.57499989	7.150000056	1506	173483	1.051666662	4.51666673
1	3	122	38.36666667	122.9666667	162	14.30416667	7.404166689	726	181668.5	1.07666668	4.191666643	16.57499989	7.150000056	1506	173483	1.051666662	4.51666673
1	7	183	38.8	123.0333333	170	13.95833342	7.125000015	696	183499	1.065833348	4.23333329	16.57499989	7.150000056	1506	173483	1.051666662	4.51666673
1	15	159	35.83333333	121.3833333	239	14.7708332	8.89166675	722	190672.5	1.187499993	4.599999984	16.57499989	7.150000056	1506	173483	1.051666662	4.51666673
1	9	305	41.6	124.0833333	NA	12.74166662	0.999999801	787	169154	0.854999995	2.508333335	16.57499989	7.150000056	1506	173483	1.051666662	4.51666673
1	18	61	41.38333333	124.0166667	271	12.7833334	1.208333512	822	168881	0.863333333	2.475000014	16.57499989	7.150000056	1506	173483	1.051666662	4.51666673
1	22	463	37.16666667	122	NA	16.40000008	7.50833325	715	188104	1.159166661	4.074999988	16.57499989	7.150000056	1506	173483	1.051666662	4.51666673
1	8	241	40.96666667	123.95	185	12.91666673	1.650000016	876	168881.5	0.879999999	2.408333351	16.57499989	7.150000056	1506	173483	1.051666662	4.51666673
1	5	NA	39.35	123.6	NA	13.92500018	4.766666561	827	174171	1.036666676	3.408333302	16.57499989	7.150000056	1506	173483	1.051666662	4.51666673
1	19	488	37.43333333	122.3	208	16.33333351	7.608333234	717	187551	1.164999989	4.141666651	16.57499989	7.150000056	1506	173483	1.051666662	4.51666673
1	18	762	40.55	123.9166667	265	13.23333329	2.316666623	902	169923	0.916666675	2.466666669	16.57499989	7.150000056	1506	173483	1.051666662	4.51666673
1	2	232	41.68333333	123.9166667	308	13.04166657	1.324999928	748	169669	0.869999996	2.549999992	16.57499989	7.150000056	1506	173483	1.051666662	4.51666673
1	12	488	38.55	122.4166667	205	14.49166663	6.583333333	656	186066.5	1.063750016	4.366666675	16.57499989	7.150000056	1506	173483	1.051666662	4.51666673
1	15	76	37.9	122.5833333	268	16.0666666	7.958333333	723	186740	1.164166657	4.266666631	16.57499989	7.150000056	1506	173483	1.051666662	4.51666673
1	13	335	39.85	123.7166667	231	13.71666674	3.699999849	865	172178.5	0.990833336	2.808333317	16.57499989	7.150000056	1506	173483	1.051666662	4.51666673
1	11	183	38.6	123.3166667	325	14.29166651	7.475000103	735	181060	1.07666668	4.166666667	16.57499989	7.150000056	1506	173483	1.051666662	4.51666673
1	6	146	40.63333333	124.1666667	NA	13.02500015	2.016666691	925	168918	0.907500016	2.333333323	16.57499989	7.150000056	1506	173483	1.051666662	4.51666673
1	18	579	41.25	123.9833333	275	12.79999997	1.316666663	846	168713	0.869166671	2.433333337	16.57499989	7.150000056	1506	173483	1.051666662	4.51666673
1	4	116	36.13333333	121.65	NA	16.39166655	8.558333457	719	189761.5	1.210833319	4.449999988	16.57499989	7.150000056	1506	173483	1.051666662	4.51666673
1	1	30	36.26666667	121.8	208	16.55416658	8.095833294	720	188893	1.199999996	4.358333349	16.57499989	7.150000056	1506	173483	1.051666662	4.51666673
1	18	30	41.21666667	123.0166667	NA	12.79999997	1.316666663	846	168713	0.869166671	2.433333337	16.57499989	7.150000056	1506	173483	1.051666662	4.51666673
1	18	579	41.7	124.0166667	282	12.91666653	1.133333385	763	169514.5	0.861666666	2.525000006	16.57499989	7.150000056	1506	173483	1.051666662	4.51666673
1	23	NA	41.98333333	124.1666667	223	12.73333319	0.850000083	739	170215	0.84999999	2.574999988	16.57499989	7.150000056	1506	173483	1.051666662	4.51666673
1	5	NA	39.25	123.55	222	13.94999997	4.966666589	805	175023.5	1.042500017	3.600000044	16.57499989	7.150000056	1506	173483	1.051666662	4.51666673
1	4	49	36.1	121.6166667	165	16.39166655	8.558333457	719	189761.5	1.210833319	4.449999988	16.57499989	7.150000056	1506	173483	1.051666662	4.51666673
1	4	49	36.1	121.6166667	237	16.39166655	8.558333457	719	189761.5	1.210833319	4.449999988	16.57499989	7.150000056	1506	173483	1.051666662	4.51666673
1	14	146	36.5	121.8	170	16.5333331	7.616666595	718	188583.5	1.176666665	4.083333313	16.57499989	7.150000056	1506	173483	1.051666662	4.51666673
1	1	34	38.53333333	123	159	14.32500001	7.458333492	733	181209	1.07666668	4.174999992	16.57499989	7.150000056	1506	173483	1.051666662	4.51666673
1	5	110	39.35	123.6	213	13.92500018	4.766666561	827	174171	1.036666676	3.408333302	16.57499989	7.150000056	1506	173483	1.051666662	4.51666673
1	18	503	40.46666667	124.1333333	NA	13.22499994	2.424999932	928	169439	0.930833332	2.391666641	16.57499989	7.150000056	1506	173483	1.051666662	4.51666673
1	8	137	40.48333333	123.9166667	292	13.28333314	2.458333333	904	170061	0.925833335	2.466666669	16.57499989	7.150000056	1506	173483	1.051666662	4.51666673
1	20	366	42.1	124.1166667	171	12.81666674	0.924999853	728	170448	0.854166653	2.599999984	16.57499989	7.150000056	1506	173483	1.051666662	4.51666673
1	23	NA	41.98333333	124.1666667	260	12.73333319	0.850000083	739	170215	0.84999999	2.574999988	16.57499989	7.150000056	1506	173483	1.051666662	4.51666673
1	17	61	39.83333333	123.8	270	13.74166653	3.758333345	887	171677	0.996666664	2.799999972	16.57499989	7.150000056	1506	173483	1.051666662	4.51666673
1	5	549	39.85	123.7666667	266	13.72500003	3.708333214	879	171848	0.994166666	2.808333317	16.57499989	7.150000056	1506	173483	1.051666662	4.51666673
1	11	91	39.08333333	123.4833333	281	13.73333327	5.466666669	770	177289	1.050833351	3.958333333	16.57499989	7.150000056	1506	173483	1.051666662	4.51666673
1	3	219	38.6	122.65	238	14.00833343	7.058333285	673	184981	1.065833348	4.316666663	16.57499989	7.150000056	1506	173483	1.051666662	4.51666673
1	11	91	39.08333333	123.4833333	300	13.73333327	5.466666669	770	177289	1.050833351	3.958333333	16.57499989	7.150000056	1506	173483	1.051666662	4.51666673
1	18	30	41.21666667	123.0166667	302	12.79999997	1.316666663	846	168713	0.869166671	2.433333337	16.57499989	7.150000056	1506	173483	1.051666662	4.51666673
1	18	NA	41.2	123.95	238	12.86666672	1.437500119	844	168802	0.870833336	2.449999998	16.57499989	7.150000056	1506	173483	1.051666662	4.51666673
1	13	91	40.23333333	123.8166667	260	13.48333317	2.941666683	892	170884	0.954999983	2.583333343	16.57499989	7.150000056	1506	173483	1.051666662	4.51666673
1	18	37	41.78333333	124.0666667	290	12.84999983	1.041666786	757	169643	0.856666659	2.549999992	16.57499989	7.150000056	1506	173483	1.051666662	4.51666673
1	4	152	37	121.8333333	374	16.41666649	7.450000122	715	188329.5	1.158333329	4.025000016	16.57499989	7.150000056	1506	173483	1.051666662	4.51666673
1	19	274	36.38333333	121.8666667	302	16.50000008	7.925000044	720	188486	1.191666665	4.241666635	16.57499989	7.150000056	1506	173483	1.051666662	4.51666673
1	18	762	41.38333333	123.85	125	13.0249999	1.466666599	790	169292	0.873333334	2.50000001	16.57499989	7.150000056	1506	173483	1.051666662	4.51666673
1	2	NA	41.28333333	123.8166667	NA	13.03333335	1.60833327	805	169248	0.87833333	2.491666685	16.57499989	7.150000056	1506	173483	1.051666662	4.51666673
1	2	30	41.18333333	124.1166667	248	12.67500009	1.183333198	871	168405	0.861666668	2.400000026	16.57499989	7.150000056	1506	173483	1.051666662	4.51666673
1	10	631	38.96666667	123.4833333	170	14.04999999	7.208333348	732	180973	1.068333348	4.125	16.57499989	7.150000056	1506	173483	1.051666662	4.51666673
1	17	457	39.38333333	123.4833333	151	13.97500013	4.700000008	805	175107	1.030833347	3.424999952	16.57499989	7.150000056	1506	173483	1.051666662	4.51666673
1	12	488	38.6	122.45	192	14.47083338	6.408333351	660	185668.5	1.061666685	4.324999948	16.57499989	7.150000056	1506	173483	1.051666662	4.51666673
1	23	NA	41.98333333	124.1666667	172	12.73333319	0.850000083	739	170215	0.84999999	2.574999988	16.57499989	7.150000056	1506	173483	1.051666662	4.51666673
1	18	30	40.21666667	122.0166667	225	12.79999997	1.316666663	846	168713	0.869166671	2.433333337	16.57499989	7.150000056	1506	173483	1.051666662	4.51666673
1	6	30	40.75	124.05	204	12.9666667	1.866666794	911	168991	0.890833342	2.37500001	16.57499989	7.150000056	1506	173483	1.051666662	4.51666673
1	18	579	41.7	124.0166667	NA	12.91666653	1.133333385	763	169514.5	0.861666666	2.525000006	16.57499989	7.150000056	1506	173483	1.051666662	4.51666673
1	1	34	38.53333333	123	NA	14.32500001	7.458333492	733	181209	1.07666668	4.174999992	16.57499989	7.150000056	1506	173483	1.051666662	4.51666673
1	4	585	36.35	121.8166667	252	16.5083334	7.991666595	718	188667	1.192499998	4.258333345	16.57499989	7.150000056	1506	173483	1.051666662	4.51666673
1	9	183	41.71666667	124.1166667	230	12.74166675	0.925000032	773	169385	0.849999993	2.516666661	16.57499989	7.150000056	1506	173483	1.051666662	4.51666673
1	8	686	40.75	123.9666667	310	13.02499998	1.949999928	899	169249	0.894166672	2.391666681	16.57499989	7.150000056	1506	173483	1.051666662	4.51666673
1	20	415	42.13333333	124.1333333	NA	12.80000015	0.891666571	715	171103	0.851666655	2.633333286	16.57499989	7.150000056	1506	173483	1.051666662	4.51666673
1	12	488	38.6	122.45	183	14.47083338	6.408333351	660	185668.5	1.061666685	4.324999948	16.57499989	7.150000056	1506	173483	1.051666662	4.51666673
1	18	30	40.21666667	122.0166667	NA	12.79999997	1.316666663	846	168713	0.869166671	2.433333337	16.57499989	7.150000056	1506	173483	1.051666662	4.51666673
1	11	305	38.68333333	123.1166667	230	14.13333332	7.358333297	706	183078	1.070416681	4.220833292	16.57499989	7.150000056	1506	173483	1.051666662	4.51666673
1	4	585	36.35	121.8166667	NA	16.5083334	7.991666595	718	188667	1.192499998	4.258333345	16.57499989	7.150000056	1506	173483	1.051666662	4.51666673
1	6	30	40.75	124.05	180	12.9666667	1.866666794	911	168991	0.890833342	2.37500001	16.57499989	7.150000056	1506	173483	1.051666662	4.51666673
1	8	241	40.96666667	123.95	283	12.91666673	1.650000016	876	168881.5	0.879999999	2.408333351	16.57499989	7.150000056	1506	173483	1.051666662	4.51666673
1	22	46	38.01666667	122.7333333	279	15.92500005	8.599999848	721	186670	1.17833332	4.450000028	16.57499989	7.150000056	1506	173483	1.051666662	4.51666673
1	8	137	40.48333333	123.9166667	285	13.28333314	2.458333333	904	170061	0.925833335	2.466666669	16.57499989	7.150000056	1506	173483	1.051666662	4.51666673
1	18	NA	41.2	123.95	350	12.86666672	1.437500119	844	168802	0.870833336	2.449999998	16.57499989	7.150000056	1506	173483	1.051666662	4.51666673
1	13	91	40.23333333	123.8166667	285	13.48333317	2.941666683	892	170884	0.954999983	2.583333343	16.57499989	7.150000056	1506	173483	1.051666662	4.51666673
1	19	274	36.38333333	121.8666667	355	16.50000008	7.925000044	720	188486	1.191666665	4.241666635	16.57499989	7.150000056	1506	173483	1.051666662	4.51666673
1	13	91	40.11666667	123.8333333	275	13.5749998	3.149999917	894	171039	0.966666648	2.591666669	16.57499989	7.150000056	1506	173483	1.051666662	4.51666673
1	10	427	38.85	123.5	NA	14.23333326	7.458333341	731	181188	1.073333348	4.166666667	16.57499989	7.150000056	1506	173483	1.051666662	4.51666673
1	23	NA	41.98333333	124.1666667	415	12.73333319	0.850000083	739	170215	0.84999999	2.574999988	16.57499989	7.150000056	1506	173483	1.051666662	4.51666673
1	4	NA	36	121.4833333	201	16.12499996	8.824999948	714	190807	1.215833314	4.508333345	16.57499989	7.150000056	1506	173483	1.051666662	4.51666673
1	2	76	41.28333333	123.8166667	282	13.03333335	1.60833327	805	169248	0.87833333	2.491666685	16.57499989	7.150000056	1506	173483	1.051666662	4.51666673
1	5	549	39.85	123.7666667	273	13.72500003	3.708333214	879	171848	0.994166666	2.808333317	16.57499989	7.150000056	1506	173483	1.051666662	4.51666673
1	8	NA	41.01666667	124.0833333	NA	12.75833319	1.424999992	890	168446	0.869999996	2.383333355	16.57499989	7.150000056	1506	173483	1.051666662	4.51666673
1	4	152	37	121.8333333	131	16.41666649	7.450000122	715	188329.5	1.158333329	4.025000016	16.57499989	7.150000056	1506	173483	1.051666662	4.51666673
1	14	259	37.8	122.1666667	NA	16.25000014	7.583333229	718	187501	1.159999994	4.158333341	16.57499989	7.150000056	1506	173483	1.051666662	4.51666673
1	20	415	42.13333333	124.1333333	146	12.80000015	0.891666571	715	171103	0.851666655	2.633333286	16.57499989	7.150000056	1506	173483	1.051666662	4.51666673
1	8	NA	42.05	124.95	279	12.39166675	0.89166679	923	167674	0.852083337	2.233333309	16.57499989	7.150000056	1506	173483	1.051666662	4.51666673
1	22	46	38.01666667	122.7333333	245	15.92500005	8.599999848	721	186670	1.17833332	4.450000028	16.57499989	7.150000056	1506	173483	1.051666662	4.51666673
1	7	268	38.91666667	123.2833333	NA	13.98333337	7.166666761	712	182620	1.06666668	4.166666627	16.57499989	7.150000056	1506	173483	1.051666662	4.51666673
1	16	85	38.31666667	122.35	275	14.2541666	7.966666708	636	188394.5	1.080833343	4.433333377	16.57499989	7.150000056	1506	173483	1.051666662	4.51666673
1	10	207	38.95	123.6333333	264	14.2208332	7.475000004	736.5	180981	1.075833345	4.154166669	16.57499989	7.150000056	1506	173483	1.051666662	4.51666673
1	2	NA	41.28333333	123.8166667	145	13.03333335	1.60833327	805	169248	0.87833333	2.491666685	16.57499989	7.150000056	1506	173483	1.051666662	4.51666673
1	9	305	41.6	124.0833333	208	12.74166662	0.999999801	787	169154	0.854999995	2.508333335	16.57499989	7.150000056	1506	173483	1.051666662	4.51666673
1	20	NA	41.46666667	123.8833333	276	13.02499994	1.391666611	777	169349	0.871666669	2.516666661	16.57499989	7.150000056	1506	173483	1.051666662	4.51666673
1	8	122	40.85	123.95	311	12.99166677	1.816666722	889	169100	0.884999994	2.416666677	16.57499989	7.150000056	1506	173483	1.051666662	4.51666673
1	4	91	36.01666667	121.5166667	NA	16.16666675	8.924999913	713	190792.5	1.216666646	4.483333309	16.57499989	7.150000056	1506	173483	1.051666662	4.51666673
1	5	211	39.25	123.55	320	13.94999997	4.966666589	805	175023.5	1.042500017	3.600000044	16.57499989	7.150000056	1506	173483	1.051666662	4.51666673
1	17	61	39.83333333	123.8	249	13.74166653	3.758333345	887	171677	0.996666664	2.799999972	16.57499989	7.150000056	1506	173483	1.051666662	4.51666673
1	6	91	40.35	124	NA	13.37500003	2.708333373	917	170056	0.944166659	2.450000018	16.57499989	7.150000056	1506	173483	1.051666662	4.51666673
1	15	159	35.83333333	121.3833333	372	14.7708332	8.89166675	722	190672.5	1.187499993	4.599999984	16.57499989	7.150000056	1506	173483	1.051666662	4.51666673
1	7	213	38.8	123.0333333	243	13.95833342	7.125000015	696	183499	1.065833348	4.23333329	16.57499989	7.150000056	1506	173483	1.051666662	4.51666673
1	1	30	36.26666667	121.8	276	16.55416658	8.095833294	720	188893	1.199999996	4.358333349	16.57499989	7.150000056	1506	173483	1.051666662	4.51666673
1	4	183	35.91666667	121.4666667	NA	15.60000004	9.074999899	714	191003	1.218333311	4.524999996	16.57499989	7.150000056	1506	173483	1.051666662	4.51666673
1	5	549	39.85	123.7666667	276	13.72500003	3.708333214	879	171848	0.994166666	2.808333317	16.57499989	7.150000056	1506	173483	1.051666662	4.51666673
1	10	654	38.85	123.5	232	14.23333326	7.458333341	731	181188	1.073333348	4.166666667	16.57499989	7.150000056	1506	173483	1.051666662	4.51666673
1	8	686	40.75	123.9666667	318	13.02499998	1.949999928	899	169249	0.894166672	2.391666681	16.57499989	7.150000056	1506	173483	1.051666662	4.51666673
1	12	488	38.6	122.45	200	14.47083338	6.408333351	660	185668.5	1.061666685	4.324999948	16.57499989	7.150000056	1506	173483	1.051666662	4.51666673
1	14	213	37	122.05	263	16.37499998	7.533333246	717	188002	1.163333324	4.091666679	16.57499989	7.150000056	1506	173483	1.051666662	4.51666673
1	17	195	39.41666667	123.7333333	NA	13.86666671	4.641666691	857	172966.5	1.03500001	3.274999996	16.57499989	7.150000056	1506	173483	1.051666662	4.51666673
1	6	146	40.63333333	124.1666667	280	13.02500015	2.016666691	925	168918	0.907500016	2.333333323	16.57499989	7.150000056	1506	173483	1.051666662	4.51666673
1	20	415	42.13333333	124.1333333	130	12.80000015	0.891666571	715	171103	0.851666655	2.633333286	16.57499989	7.150000056	1506	173483	1.051666662	4.51666673
1	4	49	36.1	121.6166667	NA	16.39166655	8.558333457	719	189761.5	1.210833319	4.449999988	16.57499989	7.150000056	1506	173483	1.051666662	4.51666673
1	18	503	40.46666667	124.1333333	275	13.22499994	2.424999932	928	169439	0.930833332	2.391666641	16.57499989	7.150000056	1506	173483	1.051666662	4.51666673
1	17	61	39.6	123.6833333	200	13.82499992	4.291666786	851	172938	1.016666686	3.091666679	16.57499989	7.150000056	1506	173483	1.051666662	4.51666673
1	2	30	41.18333333	124.1166667	130	12.67500009	1.183333198	871	168405	0.861666668	2.400000026	16.57499989	7.150000056	1506	173483	1.051666662	4.51666673
1	6	30	40.75	124.05	162	12.9666667	1.866666794	911	168991	0.890833342	2.37500001	16.57499989	7.150000056	1506	173483	1.051666662	4.51666673
1	8	122	40.85	123.95	253	12.99166677	1.816666722	889	169100	0.884999994	2.416666677	16.57499989	7.150000056	1506	173483	1.051666662	4.51666673
1	14	213	37	122.05	NA	16.37499998	7.533333246	717	188002	1.163333324	4.091666679	16.57499989	7.150000056	1506	173483	1.051666662	4.51666673
1	16	140	38.35	122.2333333	312	14.2416666	7.483333468	633	188239	1.070000018	4.466666679	16.57499989	7.150000056	1506	173483	1.051666662	4.51666673
1	5	482	39.65	123.6166667	NA	13.79999998	4.158333421	843	173250	1.00833333	3.058333337	16.57499989	7.150000056	1506	173483	1.051666662	4.51666673
1	17	774	39.5	123.5	NA	13.92499996	4.466666579	818	174428.5	1.020833338	3.266666651	16.57499989	7.150000056	1506	173483	1.051666662	4.51666673
1	18	24	41.83333333	124.1333333	362	12.78333314	0.941666762	759	169696	0.853333323	2.549999992	16.57499989	7.150000056	1506	173483	1.051666662	4.51666673
1	14	146	36.5	121.8	NA	16.5333331	7.616666595	718	188583.5	1.176666665	4.083333313	16.57499989	7.150000056	1506	173483	1.051666662	4.51666673
1	6	30	40.75	124.05	NA	12.9666667	1.866666794	911	168991	0.890833342	2.37500001	16.57499989	7.150000056	1506	173483	1.051666662	4.51666673
1	4	183	35.91666667	121.4666667	NA	15.60000004	9.074999899	714	191003	1.218333311	4.524999996	16.57499989	7.150000056	1506	173483	1.051666662	4.51666673
1	13	142	40.01666667	123.8	238	13.64166659	3.324999948	887	171351	0.974999995	2.658333321	16.57499989	7.150000056	1506	173483	1.051666662	4.51666673
1	6	91	40.35	124	264	13.37500003	2.708333373	917	170056	0.944166659	2.450000018	16.57499989	7.150000056	1506	173483	1.051666662	4.51666673
1	17	457	39.38333333	123.4833333	185	13.97500013	4.700000008	805	175107	1.030833347	3.424999952	16.57499989	7.150000056	1506	173483	1.051666662	4.51666673
1	4	812	36	121.4833333	310	16.12499996	8.824999948	714	190807	1.215833314	4.508333345	16.57499989	7.150000056	1506	173483	1.051666662	4.51666673
1	18	762	40.55	123.9166667	141	13.23333329	2.316666623	902	169923	0.916666675	2.466666669	16.57499989	7.150000056	1506	173483	1.051666662	4.51666673
1	16	140	38.35	122.2333333	222	14.2416666	7.483333468	633	188239	1.070000018	4.466666679	16.57499989	7.150000056	1506	173483	1.051666662	4.51666673
1	2	76	41.28333333	123.8166667	235	13.03333335	1.60833327	805	169248	0.87833333	2.491666685	16.57499989	7.150000056	1506	173483	1.051666662	4.51666673
1	4	945	36.01666667	121.4666667	169	16.20833317	8.725000193	714	190729	1.216666646	4.5	16.57499989	7.150000056	1506	173483	1.051666662	4.51666673
1	20	415	42.2	124.1166667	119	12.79166681	0.883333206	705	171622	0.851666655	2.641666631	16.57499989	7.150000056	1506	173483	1.051666662	4.51666673
1	17	774	39.5	123.5	143	13.92499996	4.466666579	818	174428.5	1.020833338	3.266666651	16.57499989	7.150000056	1506	173483	1.051666662	4.51666673
1	18	24	41.83333333	124.1333333	310	12.78333314	0.941666762	759	169696	0.853333323	2.549999992	16.57499989	7.150000056	1506	173483	1.051666662	4.51666673
1	2	232	41.68333333	123.9166667	253	13.04166657	1.324999928	748	169669	0.869999996	2.549999992	16.57499989	7.150000056	1506	173483	1.051666662	4.51666673
1	14	244	37.3	122.2666667	232	16.34166688	7.599999829	717	187655	1.164166657	4.133333325	16.57499989	7.150000056	1506	173483	1.051666662	4.51666673
1	2	27	42.11666667	124.2	268	12.69166654	0.766666849	724	170871	0.845833328	2.616666635	16.57499989	7.150000056	1506	173483	1.051666662	4.51666673
1	17	61	39.6	123.6833333	NA	13.82499992	4.291666786	851	172938	1.016666686	3.091666679	16.57499989	7.150000056	1506	173483	1.051666662	4.51666673
1	9	183	41.71666667	124.1166667	135	12.74166675	0.925000032	773	169385	0.849999993	2.516666661	16.57499989	7.150000056	1506	173483	1.051666662	4.51666673
1	18	NA	41.5	124.0333333	245	12.80833328	1.124999921	801	169063.5	0.859999993	2.491666685	16.57499989	7.150000056	1506	173483	1.051666662	4.51666673
1	19	488	37.43333333	122.3	NA	16.33333351	7.608333234	717	187551	1.164999989	4.141666651	16.57499989	7.150000056	1506	173483	1.051666662	4.51666673
1	2	30	41.18333333	124.1166667	305	12.67500009	1.183333198	871	168405	0.861666668	2.400000026	16.57499989	7.150000056	1506	173483	1.051666662	4.51666673
1	13	91	40.11666667	123.8333333	152	13.5749998	3.149999917	894	171039	0.966666648	2.591666669	16.57499989	7.150000056	1506	173483	1.051666662	4.51666673
1	19	488	37.43333333	122.3	NA	16.33333351	7.608333234	717	187551	1.164999989	4.141666651	16.57499989	7.150000056	1506	173483	1.051666662	4.51666673
1	17	61	39.6	123.6833333	195	13.82499992	4.291666786	851	172938	1.016666686	3.091666679	16.57499989	7.150000056	1506	173483	1.051666662	4.51666673
1	13	NA	41.01666667	123.9166667	274	13.45000009	2.716666559	821	172356	0.919166669	2.641666651	16.57499989	7.150000056	1506	173483	1.051666662	4.51666673
1	13	142	40.01666667	123.8	182	13.64166659	3.324999948	887	171351	0.974999995	2.658333321	16.57499989	7.150000056	1506	173483	1.051666662	4.51666673
1	13	140	40.01666667	123.8	NA	13.64166659	3.324999948	887	171351	0.974999995	2.658333321	16.57499989	7.150000056	1506	173483	1.051666662	4.51666673
1	19	274	36.38333333	121.8666667	NA	16.50000008	7.925000044	720	188486	1.191666665	4.241666635	16.57499989	7.150000056	1506	173483	1.051666662	4.51666673
1	11	305	38.68333333	123.1166667	NA	14.13333332	7.358333297	706	183078	1.070416681	4.220833292	16.57499989	7.150000056	1506	173483	1.051666662	4.51666673
1	2	27	42.11666667	124.2	NA	12.69166654	0.766666849	724	170871	0.845833328	2.616666635	16.57499989	7.150000056	1506	173483	1.051666662	4.51666673
1	20	NA	41.46666667	123.8833333	NA	13.02499994	1.391666611	777	169349	0.871666669	2.516666661	16.57499989	7.150000056	1506	173483	1.051666662	4.51666673
1	17	805	39.5	123.5	180	13.92499996	4.466666579	818	174428.5	1.020833338	3.266666651	16.57499989	7.150000056	1506	173483	1.051666662	4.51666673
1	18	NA	41.2	123.95	NA	12.86666672	1.437500119	844	168802	0.870833336	2.449999998	16.57499989	7.150000056	1506	173483	1.051666662	4.51666673
1	18	37	41.78333333	124.0666667	NA	12.84999983	1.041666786	757	169643	0.856666659	2.549999992	16.57499989	7.150000056	1506	173483	1.051666662	4.51666673
1	4	91	36.01666667	121.5166667	NA	16.16666675	8.924999913	713	190792.5	1.216666646	4.483333309	16.57499989	7.150000056	1506	173483	1.051666662	4.51666673
1	14	213	37	122.05	NA	16.37499998	7.533333246	717	188002	1.163333324	4.091666679	16.57499989	7.150000056	1506	173483	1.051666662	4.51666673
1	14	259	37.8	122.1666667	166	16.25000014	7.583333229	718	187501	1.159999994	4.158333341	16.57499989	7.150000056	1506	173483	1.051666662	4.51666673
1	7	268	38.91666667	123.2833333	NA	13.98333337	7.166666761	712	182620	1.06666668	4.166666627	16.57499989	7.150000056	1506	173483	1.051666662	4.51666673
1	13	335	39.85	123.7166667	NA	13.71666674	3.699999849	865	172178.5	0.990833336	2.808333317	16.57499989	7.150000056	1506	173483	1.051666662	4.51666673
1	2	76	41.28333333	123.8166667	164	13.03333335	1.60833327	805	169248	0.87833333	2.491666685	16.57499989	7.150000056	1506	173483	1.051666662	4.51666673
1	10	654	38.85	123.5	244	14.23333326	7.458333341	731	181188	1.073333348	4.166666667	16.57499989	7.150000056	1506	173483	1.051666662	4.51666673
1	9	305	41.6	124.0833333	NA	12.74166662	0.999999801	787	169154	0.854999995	2.508333335	16.57499989	7.150000056	1506	173483	1.051666662	4.51666673
1	10	427	38.85	123.5	252	14.23333326	7.458333341	731	181188	1.073333348	4.166666667	16.57499989	7.150000056	1506	173483	1.051666662	4.51666673
1	16	85	38.31666667	122.35	270	14.2541666	7.966666708	636	188394.5	1.080833343	4.433333377	16.57499989	7.150000056	1506	173483	1.051666662	4.51666673
1	1	381	37.16666667	122.2	309	16.35000028	7.599999829	716	187803	1.163333324	4.125	16.57499989	7.150000056	1506	173483	1.051666662	4.51666673
1	1	34	38.53333333	123	276	14.32500001	7.458333492	733	181209	1.07666668	4.174999992	16.57499989	7.150000056	1506	173483	1.051666662	4.51666673
1	14	213	37	122.05	159	16.37499998	7.533333246	717	188002	1.163333324	4.091666679	16.57499989	7.150000056	1506	173483	1.051666662	4.51666673
1	4	91	36.01666667	121.5166667	NA	16.16666675	8.924999913	713	190792.5	1.216666646	4.483333309	16.57499989	7.150000056	1506	173483	1.051666662	4.51666673
1	8	137	40.48333333	123.9166667	278	13.28333314	2.458333333	904	170061	0.925833335	2.466666669	16.57499989	7.150000056	1506	173483	1.051666662	4.51666673
1	15	76	37.9	122.5833333	262	16.0666666	7.958333333	723	186740	1.164166657	4.266666631	16.57499989	7.150000056	1506	173483	1.051666662	4.51666673
1	11	91	39.08333333	123.4833333	NA	13.73333327	5.466666669	770	177289	1.050833351	3.958333333	16.57499989	7.150000056	1506	173483	1.051666662	4.51666673
1	14	244	37.3	122.2666667	292	16.34166688	7.599999829	717	187655	1.164166657	4.133333325	16.57499989	7.150000056	1506	173483	1.051666662	4.51666673
1	14	213	37	122.05	188	16.37499998	7.533333246	717	188002	1.163333324	4.091666679	16.57499989	7.150000056	1506	173483	1.051666662	4.51666673
1	18	579	41.7	124.0166667	219	12.91666653	1.133333385	763	169514.5	0.861666666	2.525000006	16.57499989	7.150000056	1506	173483	1.051666662	4.51666673
1	8	137	40.48333333	123.9166667	342	13.28333314	2.458333333	904	170061	0.925833335	2.466666669	16.57499989	7.150000056	1506	173483	1.051666662	4.51666673
1	16	85	38.31666667	122.35	235	14.2541666	7.966666708	636	188394.5	1.080833343	4.433333377	16.57499989	7.150000056	1506	173483	1.051666662	4.51666673
1	17	195	39.41666667	123.7333333	305	13.86666671	4.641666691	857	172966.5	1.03500001	3.274999996	16.57499989	7.150000056	1506	173483	1.051666662	4.51666673
1	7	268	38.91666667	123.2833333	246	13.98333337	7.166666761	712	182620	1.06666668	4.166666627	16.57499989	7.150000056	1506	173483	1.051666662	4.51666673
1	18	37	41.78333333	124.0666667	249	12.84999983	1.041666786	757	169643	0.856666659	2.549999992	16.57499989	7.150000056	1506	173483	1.051666662	4.51666673
1	8	NA	42.01666667	125.0833333	100	12.75833319	1.424999992	890	168446	0.869999996	2.383333355	16.57499989	7.150000056	1506	173483	1.051666662	4.51666673
1	2	232	41.68333333	123.9166667	299	13.04166657	1.324999928	748	169669	0.869999996	2.549999992	16.57499989	7.150000056	1506	173483	1.051666662	4.51666673
1	20	415	42.2	124.1166667	186	12.79166681	0.883333206	705	171622	0.851666655	2.641666631	16.57499989	7.150000056	1506	173483	1.051666662	4.51666673
1	16	85	38.31666667	122.35	179	14.2541666	7.966666708	636	188394.5	1.080833343	4.433333377	16.57499989	7.150000056	1506	173483	1.051666662	4.51666673
1	13	NA	41.01666667	123.9166667	318	13.45000009	2.716666559	821	172356	0.919166669	2.641666651	16.57499989	7.150000056	1506	173483	1.051666662	4.51666673
1	6	146	40.63333333	124.1666667	232	13.02500015	2.016666691	925	168918	0.907500016	2.333333323	16.57499989	7.150000056	1506	173483	1.051666662	4.51666673
1	21	NA	39.33333333	123.25	150	14.04999992	4.73333327	767	176958	1.026666669	3.525000036	16.57499989	7.150000056	1506	173483	1.051666662	4.51666673
1	4	585	36.35	121.8166667	210	16.5083334	7.991666595	718	188667	1.192499998	4.258333345	16.57499989	7.150000056	1506	173483	1.051666662	4.51666673
1	11	305	38.68333333	123.1166667	228	14.13333332	7.358333297	706	183078	1.070416681	4.220833292	16.57499989	7.150000056	1506	173483	1.051666662	4.51666673
1	15	159	35.83333333	121.3833333	230	14.7708332	8.89166675	722	190672.5	1.187499993	4.599999984	16.57499989	7.150000056	1506	173483	1.051666662	4.51666673
1	8	NA	42.05	124.95	NA	12.39166675	0.89166679	923	167674	0.852083337	2.233333309	16.57499989	7.150000056	1506	173483	1.051666662	4.51666673
1	4	823	36.01666667	121.4666667	NA	16.12499996	8.824999948	714	190807	1.215833314	4.508333345	16.57499989	7.150000056	1506	173483	1.051666662	4.51666673
1	18	579	41.7	124.0166667	NA	12.91666653	1.133333385	763	169514.5	0.861666666	2.525000006	16.57499989	7.150000056	1506	173483	1.051666662	4.51666673
1	17	457	39.38333333	123.4833333	399	13.97500013	4.700000008	805	175107	1.030833347	3.424999952	16.57499989	7.150000056	1506	173483	1.051666662	4.51666673
1	4	183	35.91666667	121.4666667	NA	15.60000004	9.074999899	714	191003	1.218333311	4.524999996	16.57499989	7.150000056	1506	173483	1.051666662	4.51666673
1	7	183	38.8	123.0333333	NA	13.95833342	7.125000015	696	183499	1.065833348	4.23333329	16.57499989	7.150000056	1506	173483	1.051666662	4.51666673
1	13	335	39.85	123.7166667	NA	13.71666674	3.699999849	865	172178.5	0.990833336	2.808333317	16.57499989	7.150000056	1506	173483	1.051666662	4.51666673
1	18	762	40.55	123.9166667	NA	13.23333329	2.316666623	902	169923	0.916666675	2.466666669	16.57499989	7.150000056	1506	173483	1.051666662	4.51666673
1	5	110	39.35	123.6	NA	13.92500018	4.766666561	827	174171	1.036666676	3.408333302	16.57499989	7.150000056	1506	173483	1.051666662	4.51666673
1	11	305	38.68333333	123.1166667	NA	14.13333332	7.358333297	706	183078	1.070416681	4.220833292	16.57499989	7.150000056	1506	173483	1.051666662	4.51666673
1	15	76	37.9	122.5833333	NA	16.0666666	7.958333333	723	186740	1.164166657	4.266666631	16.57499989	7.150000056	1506	173483	1.051666662	4.51666673
1	20	415	42.13333333	124.1333333	NA	12.80000015	0.891666571	715	171103	0.851666655	2.633333286	16.57499989	7.150000056	1506	173483	1.051666662	4.51666673
1	2	30	41.18333333	124.1166667	371	12.67500009	1.183333198	871	168405	0.861666668	2.400000026	16.57499989	7.150000056	1506	173483	1.051666662	4.51666673
1	18	762	41.38333333	123.85	190	13.0249999	1.466666599	790	169292	0.873333334	2.50000001	16.57499989	7.150000056	1506	173483	1.051666662	4.51666673
1	9	305	41.6	124.0833333	234	12.74166662	0.999999801	787	169154	0.854999995	2.508333335	16.57499989	7.150000056	1506	173483	1.051666662	4.51666673
1	16	140	38.35	122.2333333	138	14.2416666	7.483333468	633	188239	1.070000018	4.466666679	16.57499989	7.150000056	1506	173483	1.051666662	4.51666673
1	17	61	39.6	123.6833333	NA	13.82499992	4.291666786	851	172938	1.016666686	3.091666679	16.57499989	7.150000056	1506	173483	1.051666662	4.51666673
1	19	488	37.43333333	122.3	192	16.33333351	7.608333234	717	187551	1.164999989	4.141666651	16.57499989	7.150000056	1506	173483	1.051666662	4.51666673
1	13	91	40.11666667	123.8333333	146	13.5749998	3.149999917	894	171039	0.966666648	2.591666669	16.57499989	7.150000056	1506	173483	1.051666662	4.51666673
1	18	503	40.46666667	124.1333333	356	13.22499994	2.424999932	928	169439	0.930833332	2.391666641	16.57499989	7.150000056	1506	173483	1.051666662	4.51666673
1	18	NA	41.2	123.95	235	12.86666672	1.437500119	844	168802	0.870833336	2.449999998	16.57499989	7.150000056	1506	173483	1.051666662	4.51666673
1	1	30	36.26666667	121.8	NA	16.55416658	8.095833294	720	188893	1.199999996	4.358333349	16.57499989	7.150000056	1506	173483	1.051666662	4.51666673
1	3	219	38.6	122.65	302	14.00833343	7.058333285	673	184981	1.065833348	4.316666663	16.57499989	7.150000056	1506	173483	1.051666662	4.51666673
1	22	46	38.01666667	122.7333333	272	15.92500005	8.599999848	721	186670	1.17833332	4.450000028	16.57499989	7.150000056	1506	173483	1.051666662	4.51666673
1	4	585	36.35	121.8166667	133	16.5083334	7.991666595	718	188667	1.192499998	4.258333345	16.57499989	7.150000056	1506	173483	1.051666662	4.51666673
1	18	NA	41.2	123.95	311	12.86666672	1.437500119	844	168802	0.870833336	2.449999998	16.57499989	7.150000056	1506	173483	1.051666662	4.51666673
1	6	146	40.63333333	124.1666667	236	13.02500015	2.016666691	925	168918	0.907500016	2.333333323	16.57499989	7.150000056	1506	173483	1.051666662	4.51666673
1	4	518	36	121.4833333	270	16.12499996	8.824999948	714	190807	1.215833314	4.508333345	16.57499989	7.150000056	1506	173483	1.051666662	4.51666673
1	17	18	39.16666667	123.65	206	13.72499993	5.23333328	814	174785	1.050000014	3.758333246	16.57499989	7.150000056	1506	173483	1.051666662	4.51666673
1	9	686	41.81666667	123.9333333	283	13.09166686	1.291666508	727	170077.5	0.870833324	2.574999988	16.57499989	7.150000056	1506	173483	1.051666662	4.51666673
1	14	259	37.8	122.1666667	151	16.25000014	7.583333229	718	187501	1.159999994	4.158333341	16.57499989	7.150000056	1506	173483	1.051666662	4.51666673
1	5	549	39.85	123.7666667	240	13.72500003	3.708333214	879	171848	0.994166666	2.808333317	16.57499989	7.150000056	1506	173483	1.051666662	4.51666673
1	22	46	38.01666667	122.7333333	292	15.92500005	8.599999848	721	186670	1.17833332	4.450000028	16.57499989	7.150000056	1506	173483	1.051666662	4.51666673
1	1	34	38.53333333	123	248	14.32500001	7.458333492	733	181209	1.07666668	4.174999992	16.57499989	7.150000056	1506	173483	1.051666662	4.51666673
1	20	366	42.1	124.1166667	92	12.81666674	0.924999853	728	170448	0.854166653	2.599999984	16.57499989	7.150000056	1506	173483	1.051666662	4.51666673
1	14	146	36.5	121.8	161	16.5333331	7.616666595	718	188583.5	1.176666665	4.083333313	16.57499989	7.150000056	1506	173483	1.051666662	4.51666673
1	17	195	39.41666667	123.7333333	365	13.86666671	4.641666691	857	172966.5	1.03500001	3.274999996	16.57499989	7.150000056	1506	173483	1.051666662	4.51666673
1	13	91	40.11666667	123.8333333	225	13.5749998	3.149999917	894	171039	0.966666648	2.591666669	16.57499989	7.150000056	1506	173483	1.051666662	4.51666673
1	18	NA	41.5	124.0333333	258	12.80833328	1.124999921	801	169063.5	0.859999993	2.491666685	16.57499989	7.150000056	1506	173483	1.051666662	4.51666673
1	2	27	42.11666667	124.2	227	12.69166654	0.766666849	724	170871	0.845833328	2.616666635	16.57499989	7.150000056	1506	173483	1.051666662	4.51666673
1	14	259	37.8	122.1666667	NA	16.25000014	7.583333229	718	187501	1.159999994	4.158333341	16.57499989	7.150000056	1506	173483	1.051666662	4.51666673
1	8	241	40.96666667	123.95	305	12.91666673	1.650000016	876	168881.5	0.879999999	2.408333351	16.57499989	7.150000056	1506	173483	1.051666662	4.51666673
1	2	76	41.28333333	123.8166667	NA	13.03333335	1.60833327	805	169248	0.87833333	2.491666685	16.57499989	7.150000056	1506	173483	1.051666662	4.51666673
1	6	91	40.35	124	200	13.37500003	2.708333373	917	170056	0.944166659	2.450000018	16.57499989	7.150000056	1506	173483	1.051666662	4.51666673
1	19	274	36.38333333	121.8666667	307	16.50000008	7.925000044	720	188486	1.191666665	4.241666635	16.57499989	7.150000056	1506	173483	1.051666662	4.51666673
1	20	366	42.1	124.1166667	208	12.81666674	0.924999853	728	170448	0.854166653	2.599999984	16.57499989	7.150000056	1506	173483	1.051666662	4.51666673
1	7	183	38.8	123.0333333	225	13.95833342	7.125000015	696	183499	1.065833348	4.23333329	16.57499989	7.150000056	1506	173483	1.051666662	4.51666673
1	5	110	39.35	123.6	199	13.92500018	4.766666561	827	174171	1.036666676	3.408333302	16.57499989	7.150000056	1506	173483	1.051666662	4.51666673
1	8	686	40.75	123.9666667	NA	13.02499998	1.949999928	899	169249	0.894166672	2.391666681	16.57499989	7.150000056	1506	173483	1.051666662	4.51666673
1	11	91	39.08333333	123.4833333	230	13.73333327	5.466666669	770	177289	1.050833351	3.958333333	16.57499989	7.150000056	1506	173483	1.051666662	4.51666673
1	16	140	38.35	122.2333333	210	14.2416666	7.483333468	633	188239	1.070000018	4.466666679	16.57499989	7.150000056	1506	173483	1.051666662	4.51666673
1	12	488	38.55	122.4166667	NA	14.49166663	6.583333333	656	186066.5	1.063750016	4.366666675	16.57499989	7.150000056	1506	173483	1.051666662	4.51666673
1	1	381	37.16666667	122.2	NA	16.35000028	7.599999829	716	187803	1.163333324	4.125	16.57499989	7.150000056	1506	173483	1.051666662	4.51666673
1	1	34	38.53333333	123	NA	14.32500001	7.458333492	733	181209	1.07666668	4.174999992	16.57499989	7.150000056	1506	173483	1.051666662	4.51666673
1	9	183	41.71666667	124.1166667	NA	12.74166675	0.925000032	773	169385	0.849999993	2.516666661	16.57499989	7.150000056	1506	173483	1.051666662	4.51666673
1	6	146	40.63333333	124.1666667	120	13.02500015	2.016666691	925	168918	0.907500016	2.333333323	16.57499989	7.150000056	1506	173483	1.051666662	4.51666673
1	6	91	40.35	124	225	13.37500003	2.708333373	917	170056	0.944166659	2.450000018	16.57499989	7.150000056	1506	173483	1.051666662	4.51666673
1	17	457	39.38333333	123.4833333	NA	13.97500013	4.700000008	805	175107	1.030833347	3.424999952	16.57499989	7.150000056	1506	173483	1.051666662	4.51666673
1	2	232	41.68333333	123.9166667	273	13.04166657	1.324999928	748	169669	0.869999996	2.549999992	16.57499989	7.150000056	1506	173483	1.051666662	4.51666673
1	23	NA	41.98333333	124.1666667	249	12.73333319	0.850000083	739	170215	0.84999999	2.574999988	16.57499989	7.150000056	1506	173483	1.051666662	4.51666673
1	6	146	40.63333333	124.1666667	NA	13.02500015	2.016666691	925	168918	0.907500016	2.333333323	16.57499989	7.150000056	1506	173483	1.051666662	4.51666673
1	18	457	40.46666667	124.1333333	254	13.22499994	2.424999932	928	169439	0.930833332	2.391666641	16.57499989	7.150000056	1506	173483	1.051666662	4.51666673
1	9	686	41.81666667	123.9333333	315	13.09166686	1.291666508	727	170077.5	0.870833324	2.574999988	16.57499989	7.150000056	1506	173483	1.051666662	4.51666673
1	11	91	39.08333333	123.4833333	NA	13.73333327	5.466666669	770	177289	1.050833351	3.958333333	16.57499989	7.150000056	1506	173483	1.051666662	4.51666673
1	5	211	39.25	123.55	392	13.94999997	4.966666589	805	175023.5	1.042500017	3.600000044	16.57499989	7.150000056	1506	173483	1.051666662	4.51666673
1	5	110	39.35	123.6	258	13.92500018	4.766666561	827	174171	1.036666676	3.408333302	16.57499989	7.150000056	1506	173483	1.051666662	4.51666673
1	10	207	38.95	123.6333333	253	14.2208332	7.475000004	736.5	180981	1.075833345	4.154166669	16.57499989	7.150000056	1506	173483	1.051666662	4.51666673
1	10	207	38.95	123.6333333	298	14.2208332	7.475000004	736.5	180981	1.075833345	4.154166669	16.57499989	7.150000056	1506	173483	1.051666662	4.51666673
1	11	305	38.68333333	123.1166667	243	14.13333332	7.358333297	706	183078	1.070416681	4.220833292	16.57499989	7.150000056	1506	173483	1.051666662	4.51666673
1	4	518	36	121.4833333	357	16.12499996	8.824999948	714	190807	1.215833314	4.508333345	16.57499989	7.150000056	1506	173483	1.051666662	4.51666673
1	2	NA	41.28333333	123.8166667	NA	13.03333335	1.60833327	805	169248	0.87833333	2.491666685	16.57499989	7.150000056	1506	173483	1.051666662	4.51666673
1	1	34	38.53333333	123	163	14.32500001	7.458333492	733	181209	1.07666668	4.174999992	16.57499989	7.150000056	1506	173483	1.051666662	4.51666673
1	21	244	39.18333333	123.25	235	14.15833326	4.991666685	757	177460	1.038333344	3.766666631	16.57499989	7.150000056	1506	173483	1.051666662	4.51666673
1	18	24	41.83333333	124.1333333	276	12.78333314	0.941666762	759	169696	0.853333323	2.549999992	16.57499989	7.150000056	1506	173483	1.051666662	4.51666673
1	4	597	37.01666667	121.7333333	370	16.44166658	7.416666741	713	188504	1.157499996	3.991666675	16.57499989	7.150000056	1506	173483	1.051666662	4.51666673
1	10	631	38.96666667	123.4833333	252	14.04999999	7.208333348	732	180973	1.068333348	4.125	16.57499989	7.150000056	1506	173483	1.051666662	4.51666673
1	2	232	41.68333333	123.9166667	218	13.04166657	1.324999928	748	169669	0.869999996	2.549999992	16.57499989	7.150000056	1506	173483	1.051666662	4.51666673
1	20	415	42.13333333	124.1333333	163	12.80000015	0.891666571	715	171103	0.851666655	2.633333286	16.57499989	7.150000056	1506	173483	1.051666662	4.51666673
1	13	142	40.01666667	123.8	298	13.64166659	3.324999948	887	171351	0.974999995	2.658333321	16.57499989	7.150000056	1506	173483	1.051666662	4.51666673
1	19	488	37.43333333	122.3	203	16.33333351	7.608333234	717	187551	1.164999989	4.141666651	16.57499989	7.150000056	1506	173483	1.051666662	4.51666673
1	11	183	38.6	123.3166667	237	14.29166651	7.475000103	735	181060	1.07666668	4.166666667	16.57499989	7.150000056	1506	173483	1.051666662	4.51666673
1	4	152	37	121.8333333	265	16.41666649	7.450000122	715	188329.5	1.158333329	4.025000016	16.57499989	7.150000056	1506	173483	1.051666662	4.51666673
1	18	30	40.21666667	122.0166667	231	12.79999997	1.316666663	846	168713	0.869166671	2.433333337	16.57499989	7.150000056	1506	173483	1.051666662	4.51666673
1	18	762	40.55	123.9166667	228	13.23333329	2.316666623	902	169923	0.916666675	2.466666669	16.57499989	7.150000056	1506	173483	1.051666662	4.51666673
1	5	NA	39.35	123.6	233	13.92500018	4.766666561	827	174171	1.036666676	3.408333302	16.57499989	7.150000056	1506	173483	1.051666662	4.51666673
1	9	183	41.71666667	124.1166667	240	12.74166675	0.925000032	773	169385	0.849999993	2.516666661	16.57499989	7.150000056	1506	173483	1.051666662	4.51666673
1	13	91	40.23333333	123.8166667	306	13.48333317	2.941666683	892	170884	0.954999983	2.583333343	16.57499989	7.150000056	1506	173483	1.051666662	4.51666673
1	18	30	41.21666667	123.0166667	271	12.79999997	1.316666663	846	168713	0.869166671	2.433333337	16.57499989	7.150000056	1506	173483	1.051666662	4.51666673
1	20	NA	41.46666667	123.8833333	275	13.02499994	1.391666611	777	169349	0.871666669	2.516666661	16.57499989	7.150000056	1506	173483	1.051666662	4.51666673
1	12	488	38.6	122.45	172	14.47083338	6.408333351	660	185668.5	1.061666685	4.324999948	16.57499989	7.150000056	1506	173483	1.051666662	4.51666673
1	10	207	38.95	123.6333333	365	14.2208332	7.475000004	736.5	180981	1.075833345	4.154166669	16.57499989	7.150000056	1506	173483	1.051666662	4.51666673
1	18	503	40.46666667	124.1333333	260	13.22499994	2.424999932	928	169439	0.930833332	2.391666641	16.57499989	7.150000056	1506	173483	1.051666662	4.51666673
1	23	NA	41.98333333	124.1666667	264	12.73333319	0.850000083	739	170215	0.84999999	2.574999988	16.57499989	7.150000056	1506	173483	1.051666662	4.51666673
1	11	305	38.68333333	123.1166667	136	14.13333332	7.358333297	706	183078	1.070416681	4.220833292	16.57499989	7.150000056	1506	173483	1.051666662	4.51666673
1	17	61	39.6	123.6833333	287	13.82499992	4.291666786	851	172938	1.016666686	3.091666679	16.57499989	7.150000056	1506	173483	1.051666662	4.51666673
1	4	NA	36	121.4833333	210	16.12499996	8.824999948	714	190807	1.215833314	4.508333345	16.57499989	7.150000056	1506	173483	1.051666662	4.51666673
1	5	549	39.85	123.7666667	274	13.72500003	3.708333214	879	171848	0.994166666	2.808333317	16.57499989	7.150000056	1506	173483	1.051666662	4.51666673
1	5	482	39.65	123.6166667	283	13.79999998	4.158333421	843	173250	1.00833333	3.058333337	16.57499989	7.150000056	1506	173483	1.051666662	4.51666673
1	4	152	35.91666667	121.4666667	NA	15.60000004	9.074999899	714	191003	1.218333311	4.524999996	16.57499989	7.150000056	1506	173483	1.051666662	4.51666673
1	14	49	36.51666667	121.8	NA	16.5333331	7.616666595	718	188583.5	1.176666665	4.083333313	16.57499989	7.150000056	1506	173483	1.051666662	4.51666673
1	4	585	36.35	121.8166667	NA	16.5083334	7.991666595	718	188667	1.192499998	4.258333345	16.57499989	7.150000056	1506	173483	1.051666662	4.51666673
1	10	631	38.96666667	123.4833333	160	14.04999999	7.208333348	732	180973	1.068333348	4.125	16.57499989	7.150000056	1506	173483	1.051666662	4.51666673
1	4	152	35.91666667	121.4666667	NA	15.60000004	9.074999899	714	191003	1.218333311	4.524999996	16.57499989	7.150000056	1506	173483	1.051666662	4.51666673
1	23	NA	41.98333333	124.1666667	NA	12.73333319	0.850000083	739	170215	0.84999999	2.574999988	16.57499989	7.150000056	1506	173483	1.051666662	4.51666673
1	12	488	38.6	122.45	281	14.47083338	6.408333351	660	185668.5	1.061666685	4.324999948	16.57499989	7.150000056	1506	173483	1.051666662	4.51666673
1	7	183	38.8	123.0333333	273	13.95833342	7.125000015	696	183499	1.065833348	4.23333329	16.57499989	7.150000056	1506	173483	1.051666662	4.51666673
1	8	122	40.85	123.95	295	12.99166677	1.816666722	889	169100	0.884999994	2.416666677	16.57499989	7.150000056	1506	173483	1.051666662	4.51666673
1	5	482	39.65	123.6166667	105	13.79999998	4.158333421	843	173250	1.00833333	3.058333337	16.57499989	7.150000056	1506	173483	1.051666662	4.51666673
1	4	597	37.01666667	121.7333333	NA	16.44166658	7.416666741	713	188504	1.157499996	3.991666675	16.57499989	7.150000056	1506	173483	1.051666662	4.51666673
1	10	631	38.96666667	123.4833333	217	14.04999999	7.208333348	732	180973	1.068333348	4.125	16.57499989	7.150000056	1506	173483	1.051666662	4.51666673
1	14	244	37.3	122.2666667	NA	16.34166688	7.599999829	717	187655	1.164166657	4.133333325	16.57499989	7.150000056	1506	173483	1.051666662	4.51666673
1	18	30	40.21666667	122.0166667	NA	12.79999997	1.316666663	846	168713	0.869166671	2.433333337	16.57499989	7.150000056	1506	173483	1.051666662	4.51666673
1	13	NA	40.01666667	122.9166667	206	13.45000009	2.716666559	821	172356	0.919166669	2.641666651	16.57499989	7.150000056	1506	173483	1.051666662	4.51666673
1	20	NA	41.46666667	123.8833333	NA	13.02499994	1.391666611	777	169349	0.871666669	2.516666661	16.57499989	7.150000056	1506	173483	1.051666662	4.51666673
1	21	244	39.18333333	123.25	241	14.15833326	4.991666685	757	177460	1.038333344	3.766666631	16.57499989	7.150000056	1506	173483	1.051666662	4.51666673
1	1	34	38.53333333	123	346	14.32500001	7.458333492	733	181209	1.07666668	4.174999992	16.57499989	7.150000056	1506	173483	1.051666662	4.51666673
1	17	18	39.16666667	123.65	NA	13.72499993	5.23333328	814	174785	1.050000014	3.758333246	16.57499989	7.150000056	1506	173483	1.051666662	4.51666673
1	7	268	38.91666667	123.2833333	NA	13.98333337	7.166666761	712	182620	1.06666668	4.166666627	16.57499989	7.150000056	1506	173483	1.051666662	4.51666673
1	16	140	38.35	122.2333333	280	14.2416666	7.483333468	633	188239	1.070000018	4.466666679	16.57499989	7.150000056	1506	173483	1.051666662	4.51666673
1	18	NA	41.2	123.95	NA	12.86666672	1.437500119	844	168802	0.870833336	2.449999998	16.57499989	7.150000056	1506	173483	1.051666662	4.51666673
1	18	61	41.38333333	124.0166667	154	12.7833334	1.208333512	822	168881	0.863333333	2.475000014	16.57499989	7.150000056	1506	173483	1.051666662	4.51666673
1	17	61	39.6	123.6833333	NA	13.82499992	4.291666786	851	172938	1.016666686	3.091666679	16.57499989	7.150000056	1506	173483	1.051666662	4.51666673
1	17	18	39.16666667	123.65	176	13.72499993	5.23333328	814	174785	1.050000014	3.758333246	16.57499989	7.150000056	1506	173483	1.051666662	4.51666673
1	18	37	41.78333333	124.0666667	272	12.84999983	1.041666786	757	169643	0.856666659	2.549999992	16.57499989	7.150000056	1506	173483	1.051666662	4.51666673
1	4	152	37	121.8333333	364	16.41666649	7.450000122	715	188329.5	1.158333329	4.025000016	16.57499989	7.150000056	1506	173483	1.051666662	4.51666673
1	17	774	39.5	123.5	NA	13.92499996	4.466666579	818	174428.5	1.020833338	3.266666651	16.57499989	7.150000056	1506	173483	1.051666662	4.51666673
1	19	488	37.43333333	122.3	201	16.33333351	7.608333234	717	187551	1.164999989	4.141666651	16.57499989	7.150000056	1506	173483	1.051666662	4.51666673
1	3	219	38.6	122.65	143	14.00833343	7.058333285	673	184981	1.065833348	4.316666663	16.57499989	7.150000056	1506	173483	1.051666662	4.51666673
1	15	159	35.83333333	121.3833333	198	14.7708332	8.89166675	722	190672.5	1.187499993	4.599999984	16.57499989	7.150000056	1506	173483	1.051666662	4.51666673
1	9	701	41.81666667	123.9333333	175	13.09166686	1.291666508	727	170077.5	0.870833324	2.574999988	16.57499989	7.150000056	1506	173483	1.051666662	4.51666673
1	4	812	36	121.4833333	223	16.12499996	8.824999948	714	190807	1.215833314	4.508333345	16.57499989	7.150000056	1506	173483	1.051666662	4.51666673
1	5	211	39.25	123.55	NA	13.94999997	4.966666589	805	175023.5	1.042500017	3.600000044	16.57499989	7.150000056	1506	173483	1.051666662	4.51666673
1	9	305	41.6	124.0833333	258	12.74166662	0.999999801	787	169154	0.854999995	2.508333335	16.57499989	7.150000056	1506	173483	1.051666662	4.51666673
1	21	NA	39.33333333	123.25	258	14.04999992	4.73333327	767	176958	1.026666669	3.525000036	16.57499989	7.150000056	1506	173483	1.051666662	4.51666673
1	17	61	39.83333333	123.8	211	13.74166653	3.758333345	887	171677	0.996666664	2.799999972	16.57499989	7.150000056	1506	173483	1.051666662	4.51666673
1	8	356	40.65	123.9833333	303	13.09999981	2.083333333	907	169467	0.904166677	2.408333351	16.57499989	7.150000056	1506	173483	1.051666662	4.51666673
1	8	NA	41.01666667	124.0833333	152	12.75833319	1.424999992	890	168446	0.869999996	2.383333355	16.57499989	7.150000056	1506	173483	1.051666662	4.51666673
1	10	427	38.85	123.5	265	14.23333326	7.458333341	731	181188	1.073333348	4.166666667	16.57499989	7.150000056	1506	173483	1.051666662	4.51666673
1	8	NA	41.05	123.95	295	12.39166675	0.89166679	923	167674	0.852083337	2.233333309	16.57499989	7.150000056	1506	173483	1.051666662	4.51666673
1	6	30	40.75	124.05	285	12.9666667	1.866666794	911	168991	0.890833342	2.37500001	16.57499989	7.150000056	1506	173483	1.051666662	4.51666673
1	1	30	36.26666667	121.8	136	16.55416658	8.095833294	720	188893	1.199999996	4.358333349	16.57499989	7.150000056	1506	173483	1.051666662	4.51666673
1	4	945	36.01666667	121.4666667	NA	16.20833317	8.725000193	714	190729	1.216666646	4.5	16.57499989	7.150000056	1506	173483	1.051666662	4.51666673
1	4	116	36.13333333	121.65	190	16.39166655	8.558333457	719	189761.5	1.210833319	4.449999988	16.57499989	7.150000056	1506	173483	1.051666662	4.51666673
1	13	91	40.11666667	123.8333333	276	13.5749998	3.149999917	894	171039	0.966666648	2.591666669	16.57499989	7.150000056	1506	173483	1.051666662	4.51666673
1	6	91	40.35	124	NA	13.37500003	2.708333373	917	170056	0.944166659	2.450000018	16.57499989	7.150000056	1506	173483	1.051666662	4.51666673
1	12	488	38.6	122.45	163	14.47083338	6.408333351	660	185668.5	1.061666685	4.324999948	16.57499989	7.150000056	1506	173483	1.051666662	4.51666673
1	22	46	38.01666667	122.7333333	NA	15.92500005	8.599999848	721	186670	1.17833332	4.450000028	16.57499989	7.150000056	1506	173483	1.051666662	4.51666673
1	13	335	39.85	123.7166667	NA	13.71666674	3.699999849	865	172178.5	0.990833336	2.808333317	16.57499989	7.150000056	1506	173483	1.051666662	4.51666673
1	13	140	40.01666667	123.8	NA	13.64166659	3.324999948	887	171351	0.974999995	2.658333321	16.57499989	7.150000056	1506	173483	1.051666662	4.51666673
1	14	259	37.8	122.1666667	NA	16.25000014	7.583333229	718	187501	1.159999994	4.158333341	16.57499989	7.150000056	1506	173483	1.051666662	4.51666673
1	23	NA	41.98333333	124.1666667	322	12.73333319	0.850000083	739	170215	0.84999999	2.574999988	16.57499989	7.150000056	1506	173483	1.051666662	4.51666673
1	10	654	38.85	123.5	254	14.23333326	7.458333341	731	181188	1.073333348	4.166666667	16.57499989	7.150000056	1506	173483	1.051666662	4.51666673
1	4	945	36.01666667	121.4666667	142	16.20833317	8.725000193	714	190729	1.216666646	4.5	16.57499989	7.150000056	1506	173483	1.051666662	4.51666673
1	2	27	42.11666667	124.2	173	12.69166654	0.766666849	724	170871	0.845833328	2.616666635	16.57499989	7.150000056	1506	173483	1.051666662	4.51666673
1	2	30	41.18333333	124.1166667	313	12.67500009	1.183333198	871	168405	0.861666668	2.400000026	16.57499989	7.150000056	1506	173483	1.051666662	4.51666673
1	10	654	38.85	123.5	273	14.23333326	7.458333341	731	181188	1.073333348	4.166666667	16.57499989	7.150000056	1506	173483	1.051666662	4.51666673
1	8	NA	41.05	123.95	235	12.39166675	0.89166679	923	167674	0.852083337	2.233333309	16.57499989	7.150000056	1506	173483	1.051666662	4.51666673
1	20	366	42.1	124.1166667	NA	12.81666674	0.924999853	728	170448	0.854166653	2.599999984	16.57499989	7.150000056	1506	173483	1.051666662	4.51666673
1	8	686	40.75	123.9666667	350	13.02499998	1.949999928	899	169249	0.894166672	2.391666681	16.57499989	7.150000056	1506	173483	1.051666662	4.51666673
1	8	NA	42.05	124.95	266	12.39166675	0.89166679	923	167674	0.852083337	2.233333309	16.57499989	7.150000056	1506	173483	1.051666662	4.51666673
1	5	549	39.85	123.7666667	NA	13.72500003	3.708333214	879	171848	0.994166666	2.808333317	16.57499989	7.150000056	1506	173483	1.051666662	4.51666673
1	8	137	40.48333333	123.9166667	346	13.28333314	2.458333333	904	170061	0.925833335	2.466666669	16.57499989	7.150000056	1506	173483	1.051666662	4.51666673
1	22	463	37.16666667	122	124	16.40000008	7.50833325	715	188104	1.159166661	4.074999988	16.57499989	7.150000056	1506	173483	1.051666662	4.51666673
1	3	122	38.36666667	122.9666667	NA	14.30416667	7.404166689	726	181668.5	1.07666668	4.191666643	16.57499989	7.150000056	1506	173483	1.051666662	4.51666673
1	19	274	36.38333333	121.8666667	NA	16.50000008	7.925000044	720	188486	1.191666665	4.241666635	16.57499989	7.150000056	1506	173483	1.051666662	4.51666673
1	23	NA	41.98333333	124.1666667	NA	12.73333319	0.850000083	739	170215	0.84999999	2.574999988	16.57499989	7.150000056	1506	173483	1.051666662	4.51666673
1	17	457	39.38333333	123.4833333	220	13.97500013	4.700000008	805	175107	1.030833347	3.424999952	16.57499989	7.150000056	1506	173483	1.051666662	4.51666673
1	13	335	39.85	123.7166667	256	13.71666674	3.699999849	865	172178.5	0.990833336	2.808333317	16.57499989	7.150000056	1506	173483	1.051666662	4.51666673
1	13	NA	40.01666667	122.9166667	123	13.45000009	2.716666559	821	172356	0.919166669	2.641666651	16.57499989	7.150000056	1506	173483	1.051666662	4.51666673
1	10	631	38.96666667	123.4833333	160	14.04999999	7.208333348	732	180973	1.068333348	4.125	16.57499989	7.150000056	1506	173483	1.051666662	4.51666673
1	14	49	36.51666667	121.8	255	16.5333331	7.616666595	718	188583.5	1.176666665	4.083333313	16.57499989	7.150000056	1506	173483	1.051666662	4.51666673
1	5	NA	39.25	123.55	242	13.94999997	4.966666589	805	175023.5	1.042500017	3.600000044	16.57499989	7.150000056	1506	173483	1.051666662	4.51666673
1	18	61	41.38333333	124.0166667	258	12.7833334	1.208333512	822	168881	0.863333333	2.475000014	16.57499989	7.150000056	1506	173483	1.051666662	4.51666673
1	10	654	38.85	123.5	263	14.23333326	7.458333341	731	181188	1.073333348	4.166666667	16.57499989	7.150000056	1506	173483	1.051666662	4.51666673
1	13	335	39.85	123.7166667	248	13.71666674	3.699999849	865	172178.5	0.990833336	2.808333317	16.57499989	7.150000056	1506	173483	1.051666662	4.51666673
1	12	518	38.36666667	122.4166667	NA	14.57916669	7.383333281	694.5	184156.5	1.079583343	4.270833294	16.57499989	7.150000056	1506	173483	1.051666662	4.51666673
1	2	27	42.11666667	124.2	211	12.69166654	0.766666849	724	170871	0.845833328	2.616666635	16.57499989	7.150000056	1506	173483	1.051666662	4.51666673
1	10	427	38.85	123.5	301	14.23333326	7.458333341	731	181188	1.073333348	4.166666667	16.57499989	7.150000056	1506	173483	1.051666662	4.51666673
1	10	654	38.85	123.5	NA	14.23333326	7.458333341	731	181188	1.073333348	4.166666667	16.57499989	7.150000056	1506	173483	1.051666662	4.51666673
1	2	30	41.18333333	124.1166667	316	12.67500009	1.183333198	871	168405	0.861666668	2.400000026	16.57499989	7.150000056	1506	173483	1.051666662	4.51666673
1	18	762	41.38333333	123.85	172	13.0249999	1.466666599	790	169292	0.873333334	2.50000001	16.57499989	7.150000056	1506	173483	1.051666662	4.51666673
1	17	805	39.5	123.5	187	13.92499996	4.466666579	818	174428.5	1.020833338	3.266666651	16.57499989	7.150000056	1506	173483	1.051666662	4.51666673
1	4	91	36.01666667	121.5166667	182	16.16666675	8.924999913	713	190792.5	1.216666646	4.483333309	16.57499989	7.150000056	1506	173483	1.051666662	4.51666673
1	8	122	40.85	123.95	203	12.99166677	1.816666722	889	169100	0.884999994	2.416666677	16.57499989	7.150000056	1506	173483	1.051666662	4.51666673
1	2	30	41.18333333	124.1166667	137	12.67500009	1.183333198	871	168405	0.861666668	2.400000026	16.57499989	7.150000056	1506	173483	1.051666662	4.51666673
1	20	NA	41.46666667	123.8833333	176	13.02499994	1.391666611	777	169349	0.871666669	2.516666661	16.57499989	7.150000056	1506	173483	1.051666662	4.51666673
1	22	463	37.16666667	122	326	16.40000008	7.50833325	715	188104	1.159166661	4.074999988	16.57499989	7.150000056	1506	173483	1.051666662	4.51666673
1	7	213	38.8	123.0333333	170	13.95833342	7.125000015	696	183499	1.065833348	4.23333329	16.57499989	7.150000056	1506	173483	1.051666662	4.51666673
1	1	30	36.26666667	121.8	170	16.55416658	8.095833294	720	188893	1.199999996	4.358333349	16.57499989	7.150000056	1506	173483	1.051666662	4.51666673
1	4	526	37.01666667	121.7166667	290	16.44166658	7.416666741	713	188504	1.157499996	3.991666675	16.57499989	7.150000056	1506	173483	1.051666662	4.51666673
1	12	518	38.36666667	122.4166667	242	14.57916669	7.383333281	694.5	184156.5	1.079583343	4.270833294	16.57499989	7.150000056	1506	173483	1.051666662	4.51666673
1	10	207	38.95	123.6333333	230	14.2208332	7.475000004	736.5	180981	1.075833345	4.154166669	16.57499989	7.150000056	1506	173483	1.051666662	4.51666673
1	18	579	41.25	123.9833333	240	12.79999997	1.316666663	846	168713	0.869166671	2.433333337	16.57499989	7.150000056	1506	173483	1.051666662	4.51666673
1	1	34	38.53333333	123	NA	14.32500001	7.458333492	733	181209	1.07666668	4.174999992	16.57499989	7.150000056	1506	173483	1.051666662	4.51666673
1	4	152	37	121.8333333	258	16.41666649	7.450000122	715	188329.5	1.158333329	4.025000016	16.57499989	7.150000056	1506	173483	1.051666662	4.51666673
1	8	122	40.85	123.95	334	12.99166677	1.816666722	889	169100	0.884999994	2.416666677	16.57499989	7.150000056	1506	173483	1.051666662	4.51666673
1	4	812	36	121.4833333	283	16.12499996	8.824999948	714	190807	1.215833314	4.508333345	16.57499989	7.150000056	1506	173483	1.051666662	4.51666673
1	17	61	39.83333333	123.8	270	13.74166653	3.758333345	887	171677	0.996666664	2.799999972	16.57499989	7.150000056	1506	173483	1.051666662	4.51666673
1	22	463	37.16666667	122	318	16.40000008	7.50833325	715	188104	1.159166661	4.074999988	16.57499989	7.150000056	1506	173483	1.051666662	4.51666673
1	12	518	38.36666667	122.4166667	266	14.57916669	7.383333281	694.5	184156.5	1.079583343	4.270833294	16.57499989	7.150000056	1506	173483	1.051666662	4.51666673
1	2	NA	41.28333333	123.8166667	147	13.03333335	1.60833327	805	169248	0.87833333	2.491666685	16.57499989	7.150000056	1506	173483	1.051666662	4.51666673
1	2	NA	41.28333333	123.8166667	219	13.03333335	1.60833327	805	169248	0.87833333	2.491666685	16.57499989	7.150000056	1506	173483	1.051666662	4.51666673
1	17	18	39.16666667	123.65	224	13.72499993	5.23333328	814	174785	1.050000014	3.758333246	16.57499989	7.150000056	1506	173483	1.051666662	4.51666673
1	17	61	39.6	123.6833333	388	13.82499992	4.291666786	851	172938	1.016666686	3.091666679	16.57499989	7.150000056	1506	173483	1.051666662	4.51666673
1	18	579	41.7	124.0166667	NA	12.91666653	1.133333385	763	169514.5	0.861666666	2.525000006	16.57499989	7.150000056	1506	173483	1.051666662	4.51666673
1	18	61	41.38333333	124.0166667	309	12.7833334	1.208333512	822	168881	0.863333333	2.475000014	16.57499989	7.150000056	1506	173483	1.051666662	4.51666673
1	12	488	38.6	122.45	224	14.47083338	6.408333351	660	185668.5	1.061666685	4.324999948	16.57499989	7.150000056	1506	173483	1.051666662	4.51666673
1	2	27	42.11666667	124.2	293	12.69166654	0.766666849	724	170871	0.845833328	2.616666635	16.57499989	7.150000056	1506	173483	1.051666662	4.51666673
1	8	NA	42.01666667	125.0833333	NA	12.75833319	1.424999992	890	168446	0.869999996	2.383333355	16.57499989	7.150000056	1506	173483	1.051666662	4.51666673
1	18	457	40.46666667	124.1333333	NA	13.22499994	2.424999932	928	169439	0.930833332	2.391666641	16.57499989	7.150000056	1506	173483	1.051666662	4.51666673
1	9	305	41.6	124.0833333	231	12.74166662	0.999999801	787	169154	0.854999995	2.508333335	16.57499989	7.150000056	1506	173483	1.051666662	4.51666673
1	20	415	42.13333333	124.1333333	233	12.80000015	0.891666571	715	171103	0.851666655	2.633333286	16.57499989	7.150000056	1506	173483	1.051666662	4.51666673
1	8	122	40.85	123.95	346	12.99166677	1.816666722	889	169100	0.884999994	2.416666677	16.57499989	7.150000056	1506	173483	1.051666662	4.51666673
1	4	49	36.1	121.6166667	278	16.39166655	8.558333457	719	189761.5	1.210833319	4.449999988	16.57499989	7.150000056	1506	173483	1.051666662	4.51666673
1	18	24	41.83333333	124.1333333	273	12.78333314	0.941666762	759	169696	0.853333323	2.549999992	16.57499989	7.150000056	1506	173483	1.051666662	4.51666673
1	11	183	38.6	123.3166667	NA	14.29166651	7.475000103	735	181060	1.07666668	4.166666667	16.57499989	7.150000056	1506	173483	1.051666662	4.51666673
1	1	381	37.16666667	122.2	340	16.35000028	7.599999829	716	187803	1.163333324	4.125	16.57499989	7.150000056	1506	173483	1.051666662	4.51666673
1	3	122	38.36666667	122.9666667	155	14.30416667	7.404166689	726	181668.5	1.07666668	4.191666643	16.57499989	7.150000056	1506	173483	1.051666662	4.51666673
1	14	244	37.3	122.2666667	NA	16.34166688	7.599999829	717	187655	1.164166657	4.133333325	16.57499989	7.150000056	1506	173483	1.051666662	4.51666673
1	8	241	40.96666667	123.95	248	12.91666673	1.650000016	876	168881.5	0.879999999	2.408333351	16.57499989	7.150000056	1506	173483	1.051666662	4.51666673
1	5	482	39.65	123.6166667	169	13.79999998	4.158333421	843	173250	1.00833333	3.058333337	16.57499989	7.150000056	1506	173483	1.051666662	4.51666673
1	23	NA	41.98333333	124.1666667	200	12.73333319	0.850000083	739	170215	0.84999999	2.574999988	16.57499989	7.150000056	1506	173483	1.051666662	4.51666673
1	18	579	41.25	123.9833333	244	12.79999997	1.316666663	846	168713	0.869166671	2.433333337	16.57499989	7.150000056	1506	173483	1.051666662	4.51666673
1	6	30	40.75	124.05	NA	12.9666667	1.866666794	911	168991	0.890833342	2.37500001	16.57499989	7.150000056	1506	173483	1.051666662	4.51666673
1	18	762	40.55	123.9166667	307	13.23333329	2.316666623	902	169923	0.916666675	2.466666669	16.57499989	7.150000056	1506	173483	1.051666662	4.51666673
1	2	76	41.28333333	123.8166667	195	13.03333335	1.60833327	805	169248	0.87833333	2.491666685	16.57499989	7.150000056	1506	173483	1.051666662	4.51666673
1	13	140	40.01666667	123.8	161	13.64166659	3.324999948	887	171351	0.974999995	2.658333321	16.57499989	7.150000056	1506	173483	1.051666662	4.51666673
1	22	463	37.16666667	122	255	16.40000008	7.50833325	715	188104	1.159166661	4.074999988	16.57499989	7.150000056	1506	173483	1.051666662	4.51666673
1	17	61	39.83333333	123.8	266	13.74166653	3.758333345	887	171677	0.996666664	2.799999972	16.57499989	7.150000056	1506	173483	1.051666662	4.51666673
1	23	NA	41.98333333	124.1666667	NA	12.73333319	0.850000083	739	170215	0.84999999	2.574999988	16.57499989	7.150000056	1506	173483	1.051666662	4.51666673
1	14	244	37.3	122.2666667	335	16.34166688	7.599999829	717	187655	1.164166657	4.133333325	16.57499989	7.150000056	1506	173483	1.051666662	4.51666673
1	4	183	35.91666667	121.4666667	NA	15.60000004	9.074999899	714	191003	1.218333311	4.524999996	16.57499989	7.150000056	1506	173483	1.051666662	4.51666673
1	10	427	38.85	123.5	261	14.23333326	7.458333341	731	181188	1.073333348	4.166666667	16.57499989	7.150000056	1506	173483	1.051666662	4.51666673
1	18	579	41.25	123.9833333	224	12.79999997	1.316666663	846	168713	0.869166671	2.433333337	16.57499989	7.150000056	1506	173483	1.051666662	4.51666673
1	19	274	36.38333333	121.8666667	333	16.50000008	7.925000044	720	188486	1.191666665	4.241666635	16.57499989	7.150000056	1506	173483	1.051666662	4.51666673
1	9	305	41.6	124.0833333	NA	12.74166662	0.999999801	787	169154	0.854999995	2.508333335	16.57499989	7.150000056	1506	173483	1.051666662	4.51666673
1	6	91	40.35	124	NA	13.37500003	2.708333373	917	170056	0.944166659	2.450000018	16.57499989	7.150000056	1506	173483	1.051666662	4.51666673
1	18	457	40.46666667	124.1333333	NA	13.22499994	2.424999932	928	169439	0.930833332	2.391666641	16.57499989	7.150000056	1506	173483	1.051666662	4.51666673
1	12	488	38.6	122.45	226	14.47083338	6.408333351	660	185668.5	1.061666685	4.324999948	16.57499989	7.150000056	1506	173483	1.051666662	4.51666673
1	14	49	36.51666667	121.8	NA	16.5333331	7.616666595	718	188583.5	1.176666665	4.083333313	16.57499989	7.150000056	1506	173483	1.051666662	4.51666673
1	5	110	39.35	123.6	300	13.92500018	4.766666561	827	174171	1.036666676	3.408333302	16.57499989	7.150000056	1506	173483	1.051666662	4.51666673
1	18	24	41.83333333	124.1333333	273	12.78333314	0.941666762	759	169696	0.853333323	2.549999992	16.57499989	7.150000056	1506	173483	1.051666662	4.51666673
1	19	488	37.43333333	122.3	195	16.33333351	7.608333234	717	187551	1.164999989	4.141666651	16.57499989	7.150000056	1506	173483	1.051666662	4.51666673
1	2	NA	41.28333333	123.8166667	NA	13.03333335	1.60833327	805	169248	0.87833333	2.491666685	16.57499989	7.150000056	1506	173483	1.051666662	4.51666673
1	10	427	38.85	123.5	245	14.23333326	7.458333341	731	181188	1.073333348	4.166666667	16.57499989	7.150000056	1506	173483	1.051666662	4.51666673
1	1	34	38.53333333	123	265	14.32500001	7.458333492	733	181209	1.07666668	4.174999992	16.57499989	7.150000056	1506	173483	1.051666662	4.51666673
1	13	140	40.01666667	123.8	NA	13.64166659	3.324999948	887	171351	0.974999995	2.658333321	16.57499989	7.150000056	1506	173483	1.051666662	4.51666673
1	11	91	39.08333333	123.4833333	NA	13.73333327	5.466666669	770	177289	1.050833351	3.958333333	16.57499989	7.150000056	1506	173483	1.051666662	4.51666673
1	4	183	35.91666667	121.4666667	277	15.60000004	9.074999899	714	191003	1.218333311	4.524999996	16.57499989	7.150000056	1506	173483	1.051666662	4.51666673
1	4	585	36.35	121.8166667	333	16.5083334	7.991666595	718	188667	1.192499998	4.258333345	16.57499989	7.150000056	1506	173483	1.051666662	4.51666673
1	8	NA	41.05	123.95	280	12.39166675	0.89166679	923	167674	0.852083337	2.233333309	16.57499989	7.150000056	1506	173483	1.051666662	4.51666673
1	20	366	42.1	124.1166667	234	12.81666674	0.924999853	728	170448	0.854166653	2.599999984	16.57499989	7.150000056	1506	173483	1.051666662	4.51666673
1	18	61	41.38333333	124.0166667	270	12.7833334	1.208333512	822	168881	0.863333333	2.475000014	16.57499989	7.150000056	1506	173483	1.051666662	4.51666673
1	12	488	38.6	122.45	236	14.47083338	6.408333351	660	185668.5	1.061666685	4.324999948	16.57499989	7.150000056	1506	173483	1.051666662	4.51666673
1	22	463	37.16666667	122	280	16.40000008	7.50833325	715	188104	1.159166661	4.074999988	16.57499989	7.150000056	1506	173483	1.051666662	4.51666673
1	20	415	42.13333333	124.1333333	218	12.80000015	0.891666571	715	171103	0.851666655	2.633333286	16.57499989	7.150000056	1506	173483	1.051666662	4.51666673
1	4	91	36.01666667	121.5166667	250	16.16666675	8.924999913	713	190792.5	1.216666646	4.483333309	16.57499989	7.150000056	1506	173483	1.051666662	4.51666673
1	2	30	41.18333333	124.1166667	265	12.67500009	1.183333198	871	168405	0.861666668	2.400000026	16.57499989	7.150000056	1506	173483	1.051666662	4.51666673
1	8	137	40.48333333	123.9166667	290	13.28333314	2.458333333	904	170061	0.925833335	2.466666669	16.57499989	7.150000056	1506	173483	1.051666662	4.51666673
1	1	30	36.26666667	121.8	NA	16.55416658	8.095833294	720	188893	1.199999996	4.358333349	16.57499989	7.150000056	1506	173483	1.051666662	4.51666673
1	1	30	36.26666667	121.8	336	16.55416658	8.095833294	720	188893	1.199999996	4.358333349	16.57499989	7.150000056	1506	173483	1.051666662	4.51666673
1	2	NA	41.28333333	123.8166667	NA	13.03333335	1.60833327	805	169248	0.87833333	2.491666685	16.57499989	7.150000056	1506	173483	1.051666662	4.51666673
1	20	366	42.1	124.1166667	320	12.81666674	0.924999853	728	170448	0.854166653	2.599999984	16.57499989	7.150000056	1506	173483	1.051666662	4.51666673
1	20	366	42.1	124.1166667	161	12.81666674	0.924999853	728	170448	0.854166653	2.599999984	16.57499989	7.150000056	1506	173483	1.051666662	4.51666673
1	18	579	41.25	123.9833333	188	12.79999997	1.316666663	846	168713	0.869166671	2.433333337	16.57499989	7.150000056	1506	173483	1.051666662	4.51666673
1	4	152	37	121.8333333	399	16.41666649	7.450000122	715	188329.5	1.158333329	4.025000016	16.57499989	7.150000056	1506	173483	1.051666662	4.51666673
1	17	774	39.5	123.5	142	13.92499996	4.466666579	818	174428.5	1.020833338	3.266666651	16.57499989	7.150000056	1506	173483	1.051666662	4.51666673
1	14	259	37.8	122.1666667	NA	16.25000014	7.583333229	718	187501	1.159999994	4.158333341	16.57499989	7.150000056	1506	173483	1.051666662	4.51666673
1	2	232	41.68333333	123.9166667	208	13.04166657	1.324999928	748	169669	0.869999996	2.549999992	16.57499989	7.150000056	1506	173483	1.051666662	4.51666673
1	2	27	42.11666667	124.2	302	12.69166654	0.766666849	724	170871	0.845833328	2.616666635	16.57499989	7.150000056	1506	173483	1.051666662	4.51666673
1	2	27	42.11666667	124.2	195	12.69166654	0.766666849	724	170871	0.845833328	2.616666635	16.57499989	7.150000056	1506	173483	1.051666662	4.51666673
1	17	195	39.41666667	123.7333333	339	13.86666671	4.641666691	857	172966.5	1.03500001	3.274999996	16.57499989	7.150000056	1506	173483	1.051666662	4.51666673
1	6	91	40.35	124	200	13.37500003	2.708333373	917	170056	0.944166659	2.450000018	16.57499989	7.150000056	1506	173483	1.051666662	4.51666673
1	14	259	37.8	122.1666667	195	16.25000014	7.583333229	718	187501	1.159999994	4.158333341	16.57499989	7.150000056	1506	173483	1.051666662	4.51666673
1	2	232	41.68333333	123.9166667	302	13.04166657	1.324999928	748	169669	0.869999996	2.549999992	16.57499989	7.150000056	1506	173483	1.051666662	4.51666673
1	5	211	39.25	123.55	346	13.94999997	4.966666589	805	175023.5	1.042500017	3.600000044	16.57499989	7.150000056	1506	173483	1.051666662	4.51666673
1	11	305	38.68333333	123.1166667	160	14.13333332	7.358333297	706	183078	1.070416681	4.220833292	16.57499989	7.150000056	1506	173483	1.051666662	4.51666673
1	21	NA	39.33333333	123.25	238	14.04999992	4.73333327	767	176958	1.026666669	3.525000036	16.57499989	7.150000056	1506	173483	1.051666662	4.51666673
1	4	152	35.91666667	121.4666667	300	15.60000004	9.074999899	714	191003	1.218333311	4.524999996	16.57499989	7.150000056	1506	173483	1.051666662	4.51666673
1	6	30	40.75	124.05	NA	12.9666667	1.866666794	911	168991	0.890833342	2.37500001	16.57499989	7.150000056	1506	173483	1.051666662	4.51666673
1	5	110	39.35	123.6	216	13.92500018	4.766666561	827	174171	1.036666676	3.408333302	16.57499989	7.150000056	1506	173483	1.051666662	4.51666673
1	9	183	41.71666667	124.1166667	165	12.74166675	0.925000032	773	169385	0.849999993	2.516666661	16.57499989	7.150000056	1506	173483	1.051666662	4.51666673
1	12	488	38.55	122.4166667	221	14.49166663	6.583333333	656	186066.5	1.063750016	4.366666675	16.57499989	7.150000056	1506	173483	1.051666662	4.51666673
1	14	213	37	122.05	193	16.37499998	7.533333246	717	188002	1.163333324	4.091666679	16.57499989	7.150000056	1506	173483	1.051666662	4.51666673
1	4	116	36.13333333	121.65	142	16.39166655	8.558333457	719	189761.5	1.210833319	4.449999988	16.57499989	7.150000056	1506	173483	1.051666662	4.51666673
1	21	NA	39.33333333	123.25	NA	14.04999992	4.73333327	767	176958	1.026666669	3.525000036	16.57499989	7.150000056	1506	173483	1.051666662	4.51666673
1	5	549	39.85	123.7666667	175	13.72500003	3.708333214	879	171848	0.994166666	2.808333317	16.57499989	7.150000056	1506	173483	1.051666662	4.51666673
1	16	140	38.35	122.2333333	NA	14.2416666	7.483333468	633	188239	1.070000018	4.466666679	16.57499989	7.150000056	1506	173483	1.051666662	4.51666673
1	18	579	41.25	123.9833333	274	12.79999997	1.316666663	846	168713	0.869166671	2.433333337	16.57499989	7.150000056	1506	173483	1.051666662	4.51666673
1	2	27	42.11666667	124.2	345	12.69166654	0.766666849	724	170871	0.845833328	2.616666635	16.57499989	7.150000056	1506	173483	1.051666662	4.51666673
1	4	152	37	121.8333333	NA	16.41666649	7.450000122	715	188329.5	1.158333329	4.025000016	16.57499989	7.150000056	1506	173483	1.051666662	4.51666673
1	17	61	39.6	123.6833333	295	13.82499992	4.291666786	851	172938	1.016666686	3.091666679	16.57499989	7.150000056	1506	173483	1.051666662	4.51666673
1	20	415	42.2	124.1166667	265	12.79166681	0.883333206	705	171622	0.851666655	2.641666631	16.57499989	7.150000056	1506	173483	1.051666662	4.51666673
1	18	NA	41.5	124.0333333	249	12.80833328	1.124999921	801	169063.5	0.859999993	2.491666685	16.57499989	7.150000056	1506	173483	1.051666662	4.51666673
1	4	585	36.35	121.8166667	170	16.5083334	7.991666595	718	188667	1.192499998	4.258333345	16.57499989	7.150000056	1506	173483	1.051666662	4.51666673
1	7	183	38.8	123.0333333	234	13.95833342	7.125000015	696	183499	1.065833348	4.23333329	16.57499989	7.150000056	1506	173483	1.051666662	4.51666673
1	18	579	41.7	124.0166667	98	12.91666653	1.133333385	763	169514.5	0.861666666	2.525000006	16.57499989	7.150000056	1506	173483	1.051666662	4.51666673
1	14	244	37.3	122.2666667	292	16.34166688	7.599999829	717	187655	1.164166657	4.133333325	16.57499989	7.150000056	1506	173483	1.051666662	4.51666673
1	8	241	40.96666667	123.95	198	12.91666673	1.650000016	876	168881.5	0.879999999	2.408333351	16.57499989	7.150000056	1506	173483	1.051666662	4.51666673
1	10	654	38.85	123.5	200	14.23333326	7.458333341	731	181188	1.073333348	4.166666667	16.57499989	7.150000056	1506	173483	1.051666662	4.51666673
1	15	76	37.9	122.5833333	198	16.0666666	7.958333333	723	186740	1.164166657	4.266666631	16.57499989	7.150000056	1506	173483	1.051666662	4.51666673
1	1	381	37.16666667	122.2	169	16.35000028	7.599999829	716	187803	1.163333324	4.125	16.57499989	7.150000056	1506	173483	1.051666662	4.51666673
1	17	805	39.5	123.5	NA	13.92499996	4.466666579	818	174428.5	1.020833338	3.266666651	16.57499989	7.150000056	1506	173483	1.051666662	4.51666673
1	11	183	38.6	123.3166667	294	14.29166651	7.475000103	735	181060	1.07666668	4.166666667	16.57499989	7.150000056	1506	173483	1.051666662	4.51666673
1	5	NA	39.35	123.6	170	13.92500018	4.766666561	827	174171	1.036666676	3.408333302	16.57499989	7.150000056	1506	173483	1.051666662	4.51666673
1	4	91	36.01666667	121.5166667	200	16.16666675	8.924999913	713	190792.5	1.216666646	4.483333309	16.57499989	7.150000056	1506	173483	1.051666662	4.51666673
1	8	122	40.85	123.95	183	12.99166677	1.816666722	889	169100	0.884999994	2.416666677	16.57499989	7.150000056	1506	173483	1.051666662	4.51666673
1	18	NA	41.5	124.0333333	226	12.80833328	1.124999921	801	169063.5	0.859999993	2.491666685	16.57499989	7.150000056	1506	173483	1.051666662	4.51666673
1	13	91	40.23333333	123.8166667	NA	13.48333317	2.941666683	892	170884	0.954999983	2.583333343	16.57499989	7.150000056	1506	173483	1.051666662	4.51666673
1	10	631	38.96666667	123.4833333	168	14.04999999	7.208333348	732	180973	1.068333348	4.125	16.57499989	7.150000056	1506	173483	1.051666662	4.51666673
1	18	61	41.38333333	124.0166667	240	12.7833334	1.208333512	822	168881	0.863333333	2.475000014	16.57499989	7.150000056	1506	173483	1.051666662	4.51666673
1	3	122	38.36666667	122.9666667	217	14.30416667	7.404166689	726	181668.5	1.07666668	4.191666643	16.57499989	7.150000056	1506	173483	1.051666662	4.51666673
1	8	NA	42.01666667	125.0833333	192	12.75833319	1.424999992	890	168446	0.869999996	2.383333355	16.57499989	7.150000056	1506	173483	1.051666662	4.51666673
1	17	61	39.6	123.6833333	172	13.82499992	4.291666786	851	172938	1.016666686	3.091666679	16.57499989	7.150000056	1506	173483	1.051666662	4.51666673
1	5	NA	39.35	123.6	NA	13.92500018	4.766666561	827	174171	1.036666676	3.408333302	16.57499989	7.150000056	1506	173483	1.051666662	4.51666673
1	8	122	40.85	123.95	230	12.99166677	1.816666722	889	169100	0.884999994	2.416666677	16.57499989	7.150000056	1506	173483	1.051666662	4.51666673
1	4	526	37.01666667	121.7166667	203	16.44166658	7.416666741	713	188504	1.157499996	3.991666675	16.57499989	7.150000056	1506	173483	1.051666662	4.51666673
1	3	122	38.36666667	122.9666667	334	14.30416667	7.404166689	726	181668.5	1.07666668	4.191666643	16.57499989	7.150000056	1506	173483	1.051666662	4.51666673
1	17	774	39.5	123.5	200	13.92499996	4.466666579	818	174428.5	1.020833338	3.266666651	16.57499989	7.150000056	1506	173483	1.051666662	4.51666673
1	17	457	39.38333333	123.4833333	223	13.97500013	4.700000008	805	175107	1.030833347	3.424999952	16.57499989	7.150000056	1506	173483	1.051666662	4.51666673
1	18	30	40.21666667	122.0166667	222	12.79999997	1.316666663	846	168713	0.869166671	2.433333337	16.57499989	7.150000056	1506	173483	1.051666662	4.51666673
1	18	762	40.55	123.9166667	325	13.23333329	2.316666623	902	169923	0.916666675	2.466666669	16.57499989	7.150000056	1506	173483	1.051666662	4.51666673
1	11	183	38.6	123.3166667	NA	14.29166651	7.475000103	735	181060	1.07666668	4.166666667	16.57499989	7.150000056	1506	173483	1.051666662	4.51666673
1	3	219	38.6	122.65	195	14.00833343	7.058333285	673	184981	1.065833348	4.316666663	16.57499989	7.150000056	1506	173483	1.051666662	4.51666673
1	13	91	40.23333333	123.8166667	276	13.48333317	2.941666683	892	170884	0.954999983	2.583333343	16.57499989	7.150000056	1506	173483	1.051666662	4.51666673
1	10	654	38.85	123.5	290	14.23333326	7.458333341	731	181188	1.073333348	4.166666667	16.57499989	7.150000056	1506	173483	1.051666662	4.51666673
1	2	27	42.11666667	124.2	304	12.69166654	0.766666849	724	170871	0.845833328	2.616666635	16.57499989	7.150000056	1506	173483	1.051666662	4.51666673
1	7	268	38.91666667	123.2833333	NA	13.98333337	7.166666761	712	182620	1.06666668	4.166666627	16.57499989	7.150000056	1506	173483	1.051666662	4.51666673
1	22	46	38.01666667	122.7333333	336	15.92500005	8.599999848	721	186670	1.17833332	4.450000028	16.57499989	7.150000056	1506	173483	1.051666662	4.51666673
1	15	159	35.83333333	121.3833333	NA	14.7708332	8.89166675	722	190672.5	1.187499993	4.599999984	16.57499989	7.150000056	1506	173483	1.051666662	4.51666673
1	18	37	41.78333333	124.0666667	NA	12.84999983	1.041666786	757	169643	0.856666659	2.549999992	16.57499989	7.150000056	1506	173483	1.051666662	4.51666673
1	4	823	36.01666667	121.4666667	164	16.12499996	8.824999948	714	190807	1.215833314	4.508333345	16.57499989	7.150000056	1506	173483	1.051666662	4.51666673
1	23	NA	41.98333333	124.1666667	233	12.73333319	0.850000083	739	170215	0.84999999	2.574999988	16.57499989	7.150000056	1506	173483	1.051666662	4.51666673
1	18	762	40.55	123.9166667	258	13.23333329	2.316666623	902	169923	0.916666675	2.466666669	16.57499989	7.150000056	1506	173483	1.051666662	4.51666673
1	5	NA	39.25	123.55	238	13.94999997	4.966666589	805	175023.5	1.042500017	3.600000044	16.57499989	7.150000056	1506	173483	1.051666662	4.51666673
1	5	549	39.85	123.7666667	271	13.72500003	3.708333214	879	171848	0.994166666	2.808333317	16.57499989	7.150000056	1506	173483	1.051666662	4.51666673
1	12	518	38.36666667	122.4166667	218	14.57916669	7.383333281	694.5	184156.5	1.079583343	4.270833294	16.57499989	7.150000056	1506	173483	1.051666662	4.51666673
1	20	366	42.1	124.1166667	213	12.81666674	0.924999853	728	170448	0.854166653	2.599999984	16.57499989	7.150000056	1506	173483	1.051666662	4.51666673
1	17	195	39.41666667	123.7333333	325	13.86666671	4.641666691	857	172966.5	1.03500001	3.274999996	16.57499989	7.150000056	1506	173483	1.051666662	4.51666673
1	10	631	38.96666667	123.4833333	263	14.04999999	7.208333348	732	180973	1.068333348	4.125	16.57499989	7.150000056	1506	173483	1.051666662	4.51666673
1	5	482	39.65	123.6166667	164	13.79999998	4.158333421	843	173250	1.00833333	3.058333337	16.57499989	7.150000056	1506	173483	1.051666662	4.51666673
1	4	152	37	121.8333333	425	16.41666649	7.450000122	715	188329.5	1.158333329	4.025000016	16.57499989	7.150000056	1506	173483	1.051666662	4.51666673
1	8	686	40.75	123.9666667	NA	13.02499998	1.949999928	899	169249	0.894166672	2.391666681	16.57499989	7.150000056	1506	173483	1.051666662	4.51666673
1	21	NA	39.33333333	123.25	216	14.04999992	4.73333327	767	176958	1.026666669	3.525000036	16.57499989	7.150000056	1506	173483	1.051666662	4.51666673
1	4	597	37.01666667	121.7333333	333	16.44166658	7.416666741	713	188504	1.157499996	3.991666675	16.57499989	7.150000056	1506	173483	1.051666662	4.51666673
1	8	NA	41.05	123.95	170	12.39166675	0.89166679	923	167674	0.852083337	2.233333309	16.57499989	7.150000056	1506	173483	1.051666662	4.51666673
1	18	37	41.78333333	124.0666667	335	12.84999983	1.041666786	757	169643	0.856666659	2.549999992	16.57499989	7.150000056	1506	173483	1.051666662	4.51666673
1	11	183	38.6	123.3166667	176	14.29166651	7.475000103	735	181060	1.07666668	4.166666667	16.57499989	7.150000056	1506	173483	1.051666662	4.51666673
1	18	NA	41.2	123.95	NA	12.86666672	1.437500119	844	168802	0.870833336	2.449999998	16.57499989	7.150000056	1506	173483	1.051666662	4.51666673
1	22	463	37.16666667	122	267	16.40000008	7.50833325	715	188104	1.159166661	4.074999988	16.57499989	7.150000056	1506	173483	1.051666662	4.51666673
1	12	518	38.36666667	122.4166667	NA	14.57916669	7.383333281	694.5	184156.5	1.079583343	4.270833294	16.57499989	7.150000056	1506	173483	1.051666662	4.51666673
1	9	701	41.81666667	123.9333333	177	13.09166686	1.291666508	727	170077.5	0.870833324	2.574999988	16.57499989	7.150000056	1506	173483	1.051666662	4.51666673
1	8	137	40.48333333	123.9166667	274	13.28333314	2.458333333	904	170061	0.925833335	2.466666669	16.57499989	7.150000056	1506	173483	1.051666662	4.51666673
1	18	579	41.7	124.0166667	190	12.91666653	1.133333385	763	169514.5	0.861666666	2.525000006	16.57499989	7.150000056	1506	173483	1.051666662	4.51666673
1	12	518	38.36666667	122.4166667	NA	14.57916669	7.383333281	694.5	184156.5	1.079583343	4.270833294	16.57499989	7.150000056	1506	173483	1.051666662	4.51666673
1	8	122	40.85	123.95	336	12.99166677	1.816666722	889	169100	0.884999994	2.416666677	16.57499989	7.150000056	1506	173483	1.051666662	4.51666673
1	6	146	40.63333333	124.1666667	134	13.02500015	2.016666691	925	168918	0.907500016	2.333333323	16.57499989	7.150000056	1506	173483	1.051666662	4.51666673
1	20	415	42.13333333	124.1333333	NA	12.80000015	0.891666571	715	171103	0.851666655	2.633333286	16.57499989	7.150000056	1506	173483	1.051666662	4.51666673
1	21	244	39.18333333	123.25	233	14.15833326	4.991666685	757	177460	1.038333344	3.766666631	16.57499989	7.150000056	1506	173483	1.051666662	4.51666673
1	4	NA	36	121.4833333	200	16.12499996	8.824999948	714	190807	1.215833314	4.508333345	16.57499989	7.150000056	1506	173483	1.051666662	4.51666673
1	22	463	37.16666667	122	293	16.40000008	7.50833325	715	188104	1.159166661	4.074999988	16.57499989	7.150000056	1506	173483	1.051666662	4.51666673
1	9	305	41.6	124.0833333	NA	12.74166662	0.999999801	787	169154	0.854999995	2.508333335	16.57499989	7.150000056	1506	173483	1.051666662	4.51666673
1	18	24	41.83333333	124.1333333	345	12.78333314	0.941666762	759	169696	0.853333323	2.549999992	16.57499989	7.150000056	1506	173483	1.051666662	4.51666673
1	2	76	41.28333333	123.8166667	254	13.03333335	1.60833327	805	169248	0.87833333	2.491666685	16.57499989	7.150000056	1506	173483	1.051666662	4.51666673
1	4	49	36.1	121.6166667	290	16.39166655	8.558333457	719	189761.5	1.210833319	4.449999988	16.57499989	7.150000056	1506	173483	1.051666662	4.51666673
1	4	91	36.01666667	121.5166667	NA	16.16666675	8.924999913	713	190792.5	1.216666646	4.483333309	16.57499989	7.150000056	1506	173483	1.051666662	4.51666673
1	2	NA	41.28333333	123.8166667	NA	13.03333335	1.60833327	805	169248	0.87833333	2.491666685	16.57499989	7.150000056	1506	173483	1.051666662	4.51666673
1	2	232	41.68333333	123.9166667	257	13.04166657	1.324999928	748	169669	0.869999996	2.549999992	16.57499989	7.150000056	1506	173483	1.051666662	4.51666673
1	18	579	41.7	124.0166667	NA	12.91666653	1.133333385	763	169514.5	0.861666666	2.525000006	16.57499989	7.150000056	1506	173483	1.051666662	4.51666673
1	6	30	40.75	124.05	290	12.9666667	1.866666794	911	168991	0.890833342	2.37500001	16.57499989	7.150000056	1506	173483	1.051666662	4.51666673
1	4	812	36	121.4833333	291	16.12499996	8.824999948	714	190807	1.215833314	4.508333345	16.57499989	7.150000056	1506	173483	1.051666662	4.51666673
1	9	686	41.81666667	123.9333333	NA	13.09166686	1.291666508	727	170077.5	0.870833324	2.574999988	16.57499989	7.150000056	1506	173483	1.051666662	4.51666673
1	8	NA	42.01666667	125.0833333	248	12.75833319	1.424999992	890	168446	0.869999996	2.383333355	16.57499989	7.150000056	1506	173483	1.051666662	4.51666673
1	8	NA	41.01666667	124.0833333	180	12.75833319	1.424999992	890	168446	0.869999996	2.383333355	16.57499989	7.150000056	1506	173483	1.051666662	4.51666673
1	2	76	41.28333333	123.8166667	277	13.03333335	1.60833327	805	169248	0.87833333	2.491666685	16.57499989	7.150000056	1506	173483	1.051666662	4.51666673
1	17	61	39.83333333	123.8	208	13.74166653	3.758333345	887	171677	0.996666664	2.799999972	16.57499989	7.150000056	1506	173483	1.051666662	4.51666673
1	8	137	40.48333333	123.9166667	276	13.28333314	2.458333333	904	170061	0.925833335	2.466666669	16.57499989	7.150000056	1506	173483	1.051666662	4.51666673
1	7	213	38.8	123.0333333	231	13.95833342	7.125000015	696	183499	1.065833348	4.23333329	16.57499989	7.150000056	1506	173483	1.051666662	4.51666673
1	17	18	39.16666667	123.65	NA	13.72499993	5.23333328	814	174785	1.050000014	3.758333246	16.57499989	7.150000056	1506	173483	1.051666662	4.51666673
1	13	142	40.01666667	123.8	213	13.64166659	3.324999948	887	171351	0.974999995	2.658333321	16.57499989	7.150000056	1506	173483	1.051666662	4.51666673
1	13	335	39.85	123.7166667	209	13.71666674	3.699999849	865	172178.5	0.990833336	2.808333317	16.57499989	7.150000056	1506	173483	1.051666662	4.51666673
1	15	159	35.83333333	121.3833333	NA	14.7708332	8.89166675	722	190672.5	1.187499993	4.599999984	16.57499989	7.150000056	1506	173483	1.051666662	4.51666673
1	2	76	41.28333333	123.8166667	NA	13.03333335	1.60833327	805	169248	0.87833333	2.491666685	16.57499989	7.150000056	1506	173483	1.051666662	4.51666673
1	23	NA	41.98333333	124.1666667	261	12.73333319	0.850000083	739	170215	0.84999999	2.574999988	16.57499989	7.150000056	1506	173483	1.051666662	4.51666673
1	6	146	40.63333333	124.1666667	256	13.02500015	2.016666691	925	168918	0.907500016	2.333333323	16.57499989	7.150000056	1506	173483	1.051666662	4.51666673
1	13	91	40.11666667	123.8333333	153	13.5749998	3.149999917	894	171039	0.966666648	2.591666669	16.57499989	7.150000056	1506	173483	1.051666662	4.51666673
1	19	274	36.38333333	121.8666667	255	16.50000008	7.925000044	720	188486	1.191666665	4.241666635	16.57499989	7.150000056	1506	173483	1.051666662	4.51666673
1	6	30	40.75	124.05	230	12.9666667	1.866666794	911	168991	0.890833342	2.37500001	16.57499989	7.150000056	1506	173483	1.051666662	4.51666673
1	16	85	38.31666667	122.35	229	14.2541666	7.966666708	636	188394.5	1.080833343	4.433333377	16.57499989	7.150000056	1506	173483	1.051666662	4.51666673
1	17	18	39.16666667	123.65	NA	13.72499993	5.23333328	814	174785	1.050000014	3.758333246	16.57499989	7.150000056	1506	173483	1.051666662	4.51666673
1	4	526	37.01666667	121.7166667	278	16.44166658	7.416666741	713	188504	1.157499996	3.991666675	16.57499989	7.150000056	1506	173483	1.051666662	4.51666673
1	21	244	39.18333333	123.25	224	14.15833326	4.991666685	757	177460	1.038333344	3.766666631	16.57499989	7.150000056	1506	173483	1.051666662	4.51666673
1	15	159	35.83333333	121.3833333	NA	14.7708332	8.89166675	722	190672.5	1.187499993	4.599999984	16.57499989	7.150000056	1506	173483	1.051666662	4.51666673
1	13	91	40.11666667	123.8333333	177	13.5749998	3.149999917	894	171039	0.966666648	2.591666669	16.57499989	7.150000056	1506	173483	1.051666662	4.51666673
1	20	NA	41.46666667	123.8833333	258	13.02499994	1.391666611	777	169349	0.871666669	2.516666661	16.57499989	7.150000056	1506	173483	1.051666662	4.51666673
1	17	61	39.83333333	123.8	255	13.74166653	3.758333345	887	171677	0.996666664	2.799999972	16.57499989	7.150000056	1506	173483	1.051666662	4.51666673
1	17	18	39.16666667	123.65	NA	13.72499993	5.23333328	814	174785	1.050000014	3.758333246	16.57499989	7.150000056	1506	173483	1.051666662	4.51666673
1	8	NA	42.05	124.95	342	12.39166675	0.89166679	923	167674	0.852083337	2.233333309	16.57499989	7.150000056	1506	173483	1.051666662	4.51666673
1	18	762	41.38333333	123.85	206	13.0249999	1.466666599	790	169292	0.873333334	2.50000001	16.57499989	7.150000056	1506	173483	1.051666662	4.51666673
1	23	NA	41.98333333	124.1666667	110	12.73333319	0.850000083	739	170215	0.84999999	2.574999988	16.57499989	7.150000056	1506	173483	1.051666662	4.51666673
1	18	NA	41.2	123.95	317	12.86666672	1.437500119	844	168802	0.870833336	2.449999998	16.57499989	7.150000056	1506	173483	1.051666662	4.51666673
1	18	37	41.78333333	124.0666667	NA	12.84999983	1.041666786	757	169643	0.856666659	2.549999992	16.57499989	7.150000056	1506	173483	1.051666662	4.51666673
1	11	183	38.6	123.3166667	246	14.29166651	7.475000103	735	181060	1.07666668	4.166666667	16.57499989	7.150000056	1506	173483	1.051666662	4.51666673
1	18	503	40.46666667	124.1333333	370	13.22499994	2.424999932	928	169439	0.930833332	2.391666641	16.57499989	7.150000056	1506	173483	1.051666662	4.51666673
1	14	213	37	122.05	268	16.37499998	7.533333246	717	188002	1.163333324	4.091666679	16.57499989	7.150000056	1506	173483	1.051666662	4.51666673
1	2	30	41.18333333	124.1166667	300	12.67500009	1.183333198	871	168405	0.861666668	2.400000026	16.57499989	7.150000056	1506	173483	1.051666662	4.51666673
1	8	686	40.75	123.9666667	274	13.02499998	1.949999928	899	169249	0.894166672	2.391666681	16.57499989	7.150000056	1506	173483	1.051666662	4.51666673
1	14	146	36.5	121.8	168	16.5333331	7.616666595	718	188583.5	1.176666665	4.083333313	16.57499989	7.150000056	1506	173483	1.051666662	4.51666673
1	23	NA	41.98333333	124.1666667	284	12.73333319	0.850000083	739	170215	0.84999999	2.574999988	16.57499989	7.150000056	1506	173483	1.051666662	4.51666673
1	10	427	38.85	123.5	288	14.23333326	7.458333341	731	181188	1.073333348	4.166666667	16.57499989	7.150000056	1506	173483	1.051666662	4.51666673
1	18	61	41.38333333	124.0166667	140	12.7833334	1.208333512	822	168881	0.863333333	2.475000014	16.57499989	7.150000056	1506	173483	1.051666662	4.51666673
1	10	207	38.95	123.6333333	233	14.2208332	7.475000004	736.5	180981	1.075833345	4.154166669	16.57499989	7.150000056	1506	173483	1.051666662	4.51666673
1	17	805	39.5	123.5	91	13.92499996	4.466666579	818	174428.5	1.020833338	3.266666651	16.57499989	7.150000056	1506	173483	1.051666662	4.51666673
1	17	195	39.41666667	123.7333333	180	13.86666671	4.641666691	857	172966.5	1.03500001	3.274999996	16.57499989	7.150000056	1506	173483	1.051666662	4.51666673
1	18	30	41.21666667	123.0166667	273	12.79999997	1.316666663	846	168713	0.869166671	2.433333337	16.57499989	7.150000056	1506	173483	1.051666662	4.51666673
1	16	85	38.31666667	122.35	183	14.2541666	7.966666708	636	188394.5	1.080833343	4.433333377	16.57499989	7.150000056	1506	173483	1.051666662	4.51666673
1	10	207	38.95	123.6333333	303	14.2208332	7.475000004	736.5	180981	1.075833345	4.154166669	16.57499989	7.150000056	1506	173483	1.051666662	4.51666673
1	19	274	36.38333333	121.8666667	284	16.50000008	7.925000044	720	188486	1.191666665	4.241666635	16.57499989	7.150000056	1506	173483	1.051666662	4.51666673
1	11	305	38.68333333	123.1166667	198	14.13333332	7.358333297	706	183078	1.070416681	4.220833292	16.57499989	7.150000056	1506	173483	1.051666662	4.51666673
1	16	85	38.31666667	122.35	NA	14.2541666	7.966666708	636	188394.5	1.080833343	4.433333377	16.57499989	7.150000056	1506	173483	1.051666662	4.51666673
1	4	518	36	121.4833333	295	16.12499996	8.824999948	714	190807	1.215833314	4.508333345	16.57499989	7.150000056	1506	173483	1.051666662	4.51666673
1	5	110	39.35	123.6	218	13.92500018	4.766666561	827	174171	1.036666676	3.408333302	16.57499989	7.150000056	1506	173483	1.051666662	4.51666673
1	8	356	40.65	123.9833333	NA	13.09999981	2.083333333	907	169467	0.904166677	2.408333351	16.57499989	7.150000056	1506	173483	1.051666662	4.51666673
1	1	30	36.26666667	121.8	238	16.55416658	8.095833294	720	188893	1.199999996	4.358333349	16.57499989	7.150000056	1506	173483	1.051666662	4.51666673
1	2	NA	41.28333333	123.8166667	NA	13.03333335	1.60833327	805	169248	0.87833333	2.491666685	16.57499989	7.150000056	1506	173483	1.051666662	4.51666673
1	17	457	39.38333333	123.4833333	NA	13.97500013	4.700000008	805	175107	1.030833347	3.424999952	16.57499989	7.150000056	1506	173483	1.051666662	4.51666673
1	4	585	36.35	121.8166667	283	16.5083334	7.991666595	718	188667	1.192499998	4.258333345	16.57499989	7.150000056	1506	173483	1.051666662	4.51666673
1	10	427	38.85	123.5	199	14.23333326	7.458333341	731	181188	1.073333348	4.166666667	16.57499989	7.150000056	1506	173483	1.051666662	4.51666673
1	13	NA	41.01666667	123.9166667	289	13.45000009	2.716666559	821	172356	0.919166669	2.641666651	16.57499989	7.150000056	1506	173483	1.051666662	4.51666673
1	10	207	38.95	123.6333333	242	14.2208332	7.475000004	736.5	180981	1.075833345	4.154166669	16.57499989	7.150000056	1506	173483	1.051666662	4.51666673
1	19	488	37.43333333	122.3	232	16.33333351	7.608333234	717	187551	1.164999989	4.141666651	16.57499989	7.150000056	1506	173483	1.051666662	4.51666673
1	4	518	36	121.4833333	311	16.12499996	8.824999948	714	190807	1.215833314	4.508333345	16.57499989	7.150000056	1506	173483	1.051666662	4.51666673
1	13	91	40.11666667	123.8333333	283	13.5749998	3.149999917	894	171039	0.966666648	2.591666669	16.57499989	7.150000056	1506	173483	1.051666662	4.51666673
1	10	631	38.96666667	123.4833333	194	14.04999999	7.208333348	732	180973	1.068333348	4.125	16.57499989	7.150000056	1506	173483	1.051666662	4.51666673
1	7	268	38.91666667	123.2833333	209	13.98333337	7.166666761	712	182620	1.06666668	4.166666627	16.57499989	7.150000056	1506	173483	1.051666662	4.51666673
1	8	241	40.96666667	123.95	353	12.91666673	1.650000016	876	168881.5	0.879999999	2.408333351	16.57499989	7.150000056	1506	173483	1.051666662	4.51666673
1	13	NA	41.01666667	123.9166667	260	13.45000009	2.716666559	821	172356	0.919166669	2.641666651	16.57499989	7.150000056	1506	173483	1.051666662	4.51666673
1	9	701	41.81666667	123.9333333	250	13.09166686	1.291666508	727	170077.5	0.870833324	2.574999988	16.57499989	7.150000056	1506	173483	1.051666662	4.51666673
1	4	597	37.01666667	121.7333333	247	16.44166658	7.416666741	713	188504	1.157499996	3.991666675	16.57499989	7.150000056	1506	173483	1.051666662	4.51666673
1	6	91	40.35	124	NA	13.37500003	2.708333373	917	170056	0.944166659	2.450000018	16.57499989	7.150000056	1506	173483	1.051666662	4.51666673
1	17	457	39.38333333	123.4833333	165	13.97500013	4.700000008	805	175107	1.030833347	3.424999952	16.57499989	7.150000056	1506	173483	1.051666662	4.51666673
1	13	335	39.85	123.7166667	NA	13.71666674	3.699999849	865	172178.5	0.990833336	2.808333317	16.57499989	7.150000056	1506	173483	1.051666662	4.51666673
1	20	NA	41.46666667	123.8833333	313	13.02499994	1.391666611	777	169349	0.871666669	2.516666661	16.57499989	7.150000056	1506	173483	1.051666662	4.51666673
1	1	34	38.53333333	123	229	14.32500001	7.458333492	733	181209	1.07666668	4.174999992	16.57499989	7.150000056	1506	173483	1.051666662	4.51666673
1	14	244	37.3	122.2666667	171	16.34166688	7.599999829	717	187655	1.164166657	4.133333325	16.57499989	7.150000056	1506	173483	1.051666662	4.51666673
1	4	945	36.01666667	121.4666667	NA	16.20833317	8.725000193	714	190729	1.216666646	4.5	16.57499989	7.150000056	1506	173483	1.051666662	4.51666673
1	6	146	40.63333333	124.1666667	235	13.02500015	2.016666691	925	168918	0.907500016	2.333333323	16.57499989	7.150000056	1506	173483	1.051666662	4.51666673
1	22	46	38.01666667	122.7333333	248	15.92500005	8.599999848	721	186670	1.17833332	4.450000028	16.57499989	7.150000056	1506	173483	1.051666662	4.51666673
1	16	85	38.31666667	122.35	242	14.2541666	7.966666708	636	188394.5	1.080833343	4.433333377	16.57499989	7.150000056	1506	173483	1.051666662	4.51666673
1	18	NA	41.2	123.95	208	12.86666672	1.437500119	844	168802	0.870833336	2.449999998	16.57499989	7.150000056	1506	173483	1.051666662	4.51666673
1	23	NA	41.98333333	124.1666667	268	12.73333319	0.850000083	739	170215	0.84999999	2.574999988	16.57499989	7.150000056	1506	173483	1.051666662	4.51666673
1	11	91	39.08333333	123.4833333	236	13.73333327	5.466666669	770	177289	1.050833351	3.958333333	16.57499989	7.150000056	1506	173483	1.051666662	4.51666673
1	16	140	38.35	122.2333333	NA	14.2416666	7.483333468	633	188239	1.070000018	4.466666679	16.57499989	7.150000056	1506	173483	1.051666662	4.51666673
1	5	482	39.65	123.6166667	228	13.79999998	4.158333421	843	173250	1.00833333	3.058333337	16.57499989	7.150000056	1506	173483	1.051666662	4.51666673
1	19	488	37.43333333	122.3	182	16.33333351	7.608333234	717	187551	1.164999989	4.141666651	16.57499989	7.150000056	1506	173483	1.051666662	4.51666673
1	23	NA	41.98333333	124.1666667	226	12.73333319	0.850000083	739	170215	0.84999999	2.574999988	16.57499989	7.150000056	1506	173483	1.051666662	4.51666673
1	18	61	41.38333333	124.0166667	298	12.7833334	1.208333512	822	168881	0.863333333	2.475000014	16.57499989	7.150000056	1506	173483	1.051666662	4.51666673
1	8	241	40.96666667	123.95	224	12.91666673	1.650000016	876	168881.5	0.879999999	2.408333351	16.57499989	7.150000056	1506	173483	1.051666662	4.51666673
1	8	NA	42.05	124.95	NA	12.39166675	0.89166679	923	167674	0.852083337	2.233333309	16.57499989	7.150000056	1506	173483	1.051666662	4.51666673
1	12	488	38.55	122.4166667	NA	14.49166663	6.583333333	656	186066.5	1.063750016	4.366666675	16.57499989	7.150000056	1506	173483	1.051666662	4.51666673
1	21	NA	39.33333333	123.25	NA	14.04999992	4.73333327	767	176958	1.026666669	3.525000036	16.57499989	7.150000056	1506	173483	1.051666662	4.51666673
1	16	140	38.35	122.2333333	243	14.2416666	7.483333468	633	188239	1.070000018	4.466666679	16.57499989	7.150000056	1506	173483	1.051666662	4.51666673
1	11	91	39.08333333	123.4833333	235	13.73333327	5.466666669	770	177289	1.050833351	3.958333333	16.57499989	7.150000056	1506	173483	1.051666662	4.51666673
1	9	305	41.6	124.0833333	135	12.74166662	0.999999801	787	169154	0.854999995	2.508333335	16.57499989	7.150000056	1506	173483	1.051666662	4.51666673
1	22	463	37.16666667	122	220	16.40000008	7.50833325	715	188104	1.159166661	4.074999988	16.57499989	7.150000056	1506	173483	1.051666662	4.51666673
1	18	37	41.78333333	124.0666667	NA	12.84999983	1.041666786	757	169643	0.856666659	2.549999992	16.57499989	7.150000056	1506	173483	1.051666662	4.51666673
1	4	91	36.01666667	121.5166667	231	16.16666675	8.924999913	713	190792.5	1.216666646	4.483333309	16.57499989	7.150000056	1506	173483	1.051666662	4.51666673
1	13	335	39.85	123.7166667	208	13.71666674	3.699999849	865	172178.5	0.990833336	2.808333317	16.57499989	7.150000056	1506	173483	1.051666662	4.51666673
1	8	NA	42.05	124.95	350	12.39166675	0.89166679	923	167674	0.852083337	2.233333309	16.57499989	7.150000056	1506	173483	1.051666662	4.51666673
1	2	NA	41.28333333	123.8166667	NA	13.03333335	1.60833327	805	169248	0.87833333	2.491666685	16.57499989	7.150000056	1506	173483	1.051666662	4.51666673
1	8	137	40.48333333	123.9166667	358	13.28333314	2.458333333	904	170061	0.925833335	2.466666669	16.57499989	7.150000056	1506	173483	1.051666662	4.51666673
1	4	526	37.01666667	121.7166667	NA	16.44166658	7.416666741	713	188504	1.157499996	3.991666675	16.57499989	7.150000056	1506	173483	1.051666662	4.51666673
1	3	219	38.6	122.65	NA	14.00833343	7.058333285	673	184981	1.065833348	4.316666663	16.57499989	7.150000056	1506	173483	1.051666662	4.51666673
1	14	259	37.8	122.1666667	NA	16.25000014	7.583333229	718	187501	1.159999994	4.158333341	16.57499989	7.150000056	1506	173483	1.051666662	4.51666673
1	22	46	38.01666667	122.7333333	NA	15.92500005	8.599999848	721	186670	1.17833332	4.450000028	16.57499989	7.150000056	1506	173483	1.051666662	4.51666673
1	10	631	38.96666667	123.4833333	111	14.04999999	7.208333348	732	180973	1.068333348	4.125	16.57499989	7.150000056	1506	173483	1.051666662	4.51666673
1	12	488	38.6	122.45	225	14.47083338	6.408333351	660	185668.5	1.061666685	4.324999948	16.57499989	7.150000056	1506	173483	1.051666662	4.51666673
1	17	18	39.16666667	123.65	NA	13.72499993	5.23333328	814	174785	1.050000014	3.758333246	16.57499989	7.150000056	1506	173483	1.051666662	4.51666673
1	13	91	40.11666667	123.8333333	182	13.5749998	3.149999917	894	171039	0.966666648	2.591666669	16.57499989	7.150000056	1506	173483	1.051666662	4.51666673
1	18	61	41.38333333	124.0166667	233	12.7833334	1.208333512	822	168881	0.863333333	2.475000014	16.57499989	7.150000056	1506	173483	1.051666662	4.51666673
1	8	NA	41.05	123.95	304	12.39166675	0.89166679	923	167674	0.852083337	2.233333309	16.57499989	7.150000056	1506	173483	1.051666662	4.51666673
1	18	579	41.7	124.0166667	161	12.91666653	1.133333385	763	169514.5	0.861666666	2.525000006	16.57499989	7.150000056	1506	173483	1.051666662	4.51666673
1	2	76	41.28333333	123.8166667	200	13.03333335	1.60833327	805	169248	0.87833333	2.491666685	16.57499989	7.150000056	1506	173483	1.051666662	4.51666673
1	12	518	38.36666667	122.4166667	150	14.57916669	7.383333281	694.5	184156.5	1.079583343	4.270833294	16.57499989	7.150000056	1506	173483	1.051666662	4.51666673
1	9	701	41.81666667	123.9333333	NA	13.09166686	1.291666508	727	170077.5	0.870833324	2.574999988	16.57499989	7.150000056	1506	173483	1.051666662	4.51666673
1	23	NA	41.98333333	124.1666667	158	12.73333319	0.850000083	739	170215	0.84999999	2.574999988	16.57499989	7.150000056	1506	173483	1.051666662	4.51666673
1	21	244	39.18333333	123.25	211	14.15833326	4.991666685	757	177460	1.038333344	3.766666631	16.57499989	7.150000056	1506	173483	1.051666662	4.51666673
1	13	91	40.11666667	123.8333333	298	13.5749998	3.149999917	894	171039	0.966666648	2.591666669	16.57499989	7.150000056	1506	173483	1.051666662	4.51666673
1	4	183	35.91666667	121.4666667	NA	15.60000004	9.074999899	714	191003	1.218333311	4.524999996	16.57499989	7.150000056	1506	173483	1.051666662	4.51666673
1	2	232	41.68333333	123.9166667	158	13.04166657	1.324999928	748	169669	0.869999996	2.549999992	16.57499989	7.150000056	1506	173483	1.051666662	4.51666673
1	10	207	38.95	123.6333333	280	14.2208332	7.475000004	736.5	180981	1.075833345	4.154166669	16.57499989	7.150000056	1506	173483	1.051666662	4.51666673
1	18	762	41.38333333	123.85	179	13.0249999	1.466666599	790	169292	0.873333334	2.50000001	16.57499989	7.150000056	1506	173483	1.051666662	4.51666673
1	20	NA	41.46666667	123.8833333	NA	13.02499994	1.391666611	777	169349	0.871666669	2.516666661	16.57499989	7.150000056	1506	173483	1.051666662	4.51666673
1	2	232	41.68333333	123.9166667	148	13.04166657	1.324999928	748	169669	0.869999996	2.549999992	16.57499989	7.150000056	1506	173483	1.051666662	4.51666673
1	1	30	36.26666667	121.8	218	16.55416658	8.095833294	720	188893	1.199999996	4.358333349	16.57499989	7.150000056	1506	173483	1.051666662	4.51666673
1	18	579	41.25	123.9833333	265	12.79999997	1.316666663	846	168713	0.869166671	2.433333337	16.57499989	7.150000056	1506	173483	1.051666662	4.51666673
1	17	18	39.16666667	123.65	170	13.72499993	5.23333328	814	174785	1.050000014	3.758333246	16.57499989	7.150000056	1506	173483	1.051666662	4.51666673
1	10	654	38.85	123.5	220	14.23333326	7.458333341	731	181188	1.073333348	4.166666667	16.57499989	7.150000056	1506	173483	1.051666662	4.51666673
1	18	37	41.78333333	124.0666667	182	12.84999983	1.041666786	757	169643	0.856666659	2.549999992	16.57499989	7.150000056	1506	173483	1.051666662	4.51666673
1	22	46	38.01666667	122.7333333	298	15.92500005	8.599999848	721	186670	1.17833332	4.450000028	16.57499989	7.150000056	1506	173483	1.051666662	4.51666673
1	23	NA	41.98333333	124.1666667	233	12.73333319	0.850000083	739	170215	0.84999999	2.574999988	16.57499989	7.150000056	1506	173483	1.051666662	4.51666673
1	9	686	41.81666667	123.9333333	285	13.09166686	1.291666508	727	170077.5	0.870833324	2.574999988	16.57499989	7.150000056	1506	173483	1.051666662	4.51666673
1	4	823	36.01666667	121.4666667	262	16.12499996	8.824999948	714	190807	1.215833314	4.508333345	16.57499989	7.150000056	1506	173483	1.051666662	4.51666673
1	13	140	40.01666667	123.8	173	13.64166659	3.324999948	887	171351	0.974999995	2.658333321	16.57499989	7.150000056	1506	173483	1.051666662	4.51666673
1	18	24	41.83333333	124.1333333	303	12.78333314	0.941666762	759	169696	0.853333323	2.549999992	16.57499989	7.150000056	1506	173483	1.051666662	4.51666673
1	18	NA	41.2	123.95	NA	12.86666672	1.437500119	844	168802	0.870833336	2.449999998	16.57499989	7.150000056	1506	173483	1.051666662	4.51666673
1	18	762	41.38333333	123.85	199	13.0249999	1.466666599	790	169292	0.873333334	2.50000001	16.57499989	7.150000056	1506	173483	1.051666662	4.51666673
1	17	195	39.41666667	123.7333333	313	13.86666671	4.641666691	857	172966.5	1.03500001	3.274999996	16.57499989	7.150000056	1506	173483	1.051666662	4.51666673
1	8	686	40.75	123.9666667	328	13.02499998	1.949999928	899	169249	0.894166672	2.391666681	16.57499989	7.150000056	1506	173483	1.051666662	4.51666673
1	20	366	42.1	124.1166667	NA	12.81666674	0.924999853	728	170448	0.854166653	2.599999984	16.57499989	7.150000056	1506	173483	1.051666662	4.51666673
1	14	213	37	122.05	NA	16.37499998	7.533333246	717	188002	1.163333324	4.091666679	16.57499989	7.150000056	1506	173483	1.051666662	4.51666673
1	16	140	38.35	122.2333333	NA	14.2416666	7.483333468	633	188239	1.070000018	4.466666679	16.57499989	7.150000056	1506	173483	1.051666662	4.51666673
1	23	NA	41.98333333	124.1666667	331	12.73333319	0.850000083	739	170215	0.84999999	2.574999988	16.57499989	7.150000056	1506	173483	1.051666662	4.51666673
1	18	30	41.21666667	123.0166667	NA	12.79999997	1.316666663	846	168713	0.869166671	2.433333337	16.57499989	7.150000056	1506	173483	1.051666662	4.51666673
1	17	774	39.5	123.5	NA	13.92499996	4.466666579	818	174428.5	1.020833338	3.266666651	16.57499989	7.150000056	1506	173483	1.051666662	4.51666673
1	4	812	36	121.4833333	289	16.12499996	8.824999948	714	190807	1.215833314	4.508333345	16.57499989	7.150000056	1506	173483	1.051666662	4.51666673
1	18	61	41.38333333	124.0166667	275	12.7833334	1.208333512	822	168881	0.863333333	2.475000014	16.57499989	7.150000056	1506	173483	1.051666662	4.51666673
1	14	244	37.3	122.2666667	277	16.34166688	7.599999829	717	187655	1.164166657	4.133333325	16.57499989	7.150000056	1506	173483	1.051666662	4.51666673
1	22	463	37.16666667	122	203	16.40000008	7.50833325	715	188104	1.159166661	4.074999988	16.57499989	7.150000056	1506	173483	1.051666662	4.51666673
1	16	140	38.35	122.2333333	360	14.2416666	7.483333468	633	188239	1.070000018	4.466666679	16.57499989	7.150000056	1506	173483	1.051666662	4.51666673
1	17	805	39.5	123.5	186	13.92499996	4.466666579	818	174428.5	1.020833338	3.266666651	16.57499989	7.150000056	1506	173483	1.051666662	4.51666673
1	7	268	38.91666667	123.2833333	215	13.98333337	7.166666761	712	182620	1.06666668	4.166666627	16.57499989	7.150000056	1506	173483	1.051666662	4.51666673
1	4	91	36.01666667	121.5166667	NA	16.16666675	8.924999913	713	190792.5	1.216666646	4.483333309	16.57499989	7.150000056	1506	173483	1.051666662	4.51666673
1	1	381	37.16666667	122.2	205	16.35000028	7.599999829	716	187803	1.163333324	4.125	16.57499989	7.150000056	1506	173483	1.051666662	4.51666673
1	4	597	37.01666667	121.7333333	222	16.44166658	7.416666741	713	188504	1.157499996	3.991666675	16.57499989	7.150000056	1506	173483	1.051666662	4.51666673
1	17	61	39.6	123.6833333	253	13.82499992	4.291666786	851	172938	1.016666686	3.091666679	16.57499989	7.150000056	1506	173483	1.051666662	4.51666673
1	10	631	38.96666667	123.4833333	236	14.04999999	7.208333348	732	180973	1.068333348	4.125	16.57499989	7.150000056	1506	173483	1.051666662	4.51666673
1	10	427	38.85	123.5	NA	14.23333326	7.458333341	731	181188	1.073333348	4.166666667	16.57499989	7.150000056	1506	173483	1.051666662	4.51666673
1	5	549	39.85	123.7666667	256	13.72500003	3.708333214	879	171848	0.994166666	2.808333317	16.57499989	7.150000056	1506	173483	1.051666662	4.51666673
1	16	140	38.35	122.2333333	235	14.2416666	7.483333468	633	188239	1.070000018	4.466666679	16.57499989	7.150000056	1506	173483	1.051666662	4.51666673
1	4	116	36.13333333	121.65	210	16.39166655	8.558333457	719	189761.5	1.210833319	4.449999988	16.57499989	7.150000056	1506	173483	1.051666662	4.51666673
1	11	91	39.08333333	123.4833333	NA	13.73333327	5.466666669	770	177289	1.050833351	3.958333333	16.57499989	7.150000056	1506	173483	1.051666662	4.51666673
1	9	686	41.81666667	123.9333333	279	13.09166686	1.291666508	727	170077.5	0.870833324	2.574999988	16.57499989	7.150000056	1506	173483	1.051666662	4.51666673
1	12	488	38.6	122.45	206	14.47083338	6.408333351	660	185668.5	1.061666685	4.324999948	16.57499989	7.150000056	1506	173483	1.051666662	4.51666673
1	5	549	39.85	123.7666667	145	13.72500003	3.708333214	879	171848	0.994166666	2.808333317	16.57499989	7.150000056	1506	173483	1.051666662	4.51666673
1	4	823	36.01666667	121.4666667	304	16.12499996	8.824999948	714	190807	1.215833314	4.508333345	16.57499989	7.150000056	1506	173483	1.051666662	4.51666673
1	5	482	39.65	123.6166667	NA	13.79999998	4.158333421	843	173250	1.00833333	3.058333337	16.57499989	7.150000056	1506	173483	1.051666662	4.51666673
1	17	195	39.41666667	123.7333333	322	13.86666671	4.641666691	857	172966.5	1.03500001	3.274999996	16.57499989	7.150000056	1506	173483	1.051666662	4.51666673
1	8	241	40.96666667	123.95	288	12.91666673	1.650000016	876	168881.5	0.879999999	2.408333351	16.57499989	7.150000056	1506	173483	1.051666662	4.51666673
1	23	NA	41.98333333	124.1666667	NA	12.73333319	0.850000083	739	170215	0.84999999	2.574999988	16.57499989	7.150000056	1506	173483	1.051666662	4.51666673
1	4	945	36.01666667	121.4666667	148	16.20833317	8.725000193	714	190729	1.216666646	4.5	16.57499989	7.150000056	1506	173483	1.051666662	4.51666673
1	4	152	37	121.8333333	343	16.41666649	7.450000122	715	188329.5	1.158333329	4.025000016	16.57499989	7.150000056	1506	173483	1.051666662	4.51666673
1	18	NA	41.5	124.0333333	270	12.80833328	1.124999921	801	169063.5	0.859999993	2.491666685	16.57499989	7.150000056	1506	173483	1.051666662	4.51666673
1	8	NA	42.01666667	125.0833333	269	12.75833319	1.424999992	890	168446	0.869999996	2.383333355	16.57499989	7.150000056	1506	173483	1.051666662	4.51666673
1	6	91	40.35	124	266	13.37500003	2.708333373	917	170056	0.944166659	2.450000018	16.57499989	7.150000056	1506	173483	1.051666662	4.51666673
1	2	NA	41.28333333	123.8166667	235	13.03333335	1.60833327	805	169248	0.87833333	2.491666685	16.57499989	7.150000056	1506	173483	1.051666662	4.51666673
1	9	183	41.71666667	124.1166667	280	12.74166675	0.925000032	773	169385	0.849999993	2.516666661	16.57499989	7.150000056	1506	173483	1.051666662	4.51666673
1	11	91	39.08333333	123.4833333	310	13.73333327	5.466666669	770	177289	1.050833351	3.958333333	16.57499989	7.150000056	1506	173483	1.051666662	4.51666673
1	14	259	37.8	122.1666667	NA	16.25000014	7.583333229	718	187501	1.159999994	4.158333341	16.57499989	7.150000056	1506	173483	1.051666662	4.51666673
1	14	213	37	122.05	194	16.37499998	7.533333246	717	188002	1.163333324	4.091666679	16.57499989	7.150000056	1506	173483	1.051666662	4.51666673
1	19	488	37.43333333	122.3	NA	16.33333351	7.608333234	717	187551	1.164999989	4.141666651	16.57499989	7.150000056	1506	173483	1.051666662	4.51666673
1	13	NA	40.01666667	122.9166667	NA	13.45000009	2.716666559	821	172356	0.919166669	2.641666651	16.57499989	7.150000056	1506	173483	1.051666662	4.51666673
1	11	305	38.68333333	123.1166667	169	14.13333332	7.358333297	706	183078	1.070416681	4.220833292	16.57499989	7.150000056	1506	173483	1.051666662	4.51666673
1	5	110	39.35	123.6	300	13.92500018	4.766666561	827	174171	1.036666676	3.408333302	16.57499989	7.150000056	1506	173483	1.051666662	4.51666673
1	21	NA	39.33333333	123.25	173	14.04999992	4.73333327	767	176958	1.026666669	3.525000036	16.57499989	7.150000056	1506	173483	1.051666662	4.51666673
1	8	241	40.96666667	123.95	NA	12.91666673	1.650000016	876	168881.5	0.879999999	2.408333351	16.57499989	7.150000056	1506	173483	1.051666662	4.51666673
1	15	159	35.83333333	121.3833333	265	14.7708332	8.89166675	722	190672.5	1.187499993	4.599999984	16.57499989	7.150000056	1506	173483	1.051666662	4.51666673
1	18	37	41.78333333	124.0666667	170	12.84999983	1.041666786	757	169643	0.856666659	2.549999992	16.57499989	7.150000056	1506	173483	1.051666662	4.51666673
1	7	183	38.8	123.0333333	140	13.95833342	7.125000015	696	183499	1.065833348	4.23333329	16.57499989	7.150000056	1506	173483	1.051666662	4.51666673
1	2	76	41.28333333	123.8166667	207	13.03333335	1.60833327	805	169248	0.87833333	2.491666685	16.57499989	7.150000056	1506	173483	1.051666662	4.51666673
1	6	146	40.63333333	124.1666667	272	13.02500015	2.016666691	925	168918	0.907500016	2.333333323	16.57499989	7.150000056	1506	173483	1.051666662	4.51666673
1	18	579	41.25	123.9833333	NA	12.79999997	1.316666663	846	168713	0.869166671	2.433333337	16.57499989	7.150000056	1506	173483	1.051666662	4.51666673
1	11	305	38.68333333	123.1166667	NA	14.13333332	7.358333297	706	183078	1.070416681	4.220833292	16.57499989	7.150000056	1506	173483	1.051666662	4.51666673
1	4	116	36.13333333	121.65	223	16.39166655	8.558333457	719	189761.5	1.210833319	4.449999988	16.57499989	7.150000056	1506	173483	1.051666662	4.51666673
1	6	91	40.35	124	176	13.37500003	2.708333373	917	170056	0.944166659	2.450000018	16.57499989	7.150000056	1506	173483	1.051666662	4.51666673
1	5	110	39.35	123.6	206	13.92500018	4.766666561	827	174171	1.036666676	3.408333302	16.57499989	7.150000056	1506	173483	1.051666662	4.51666673
1	8	122	40.85	123.95	341	12.99166677	1.816666722	889	169100	0.884999994	2.416666677	16.57499989	7.150000056	1506	173483	1.051666662	4.51666673
1	2	232	41.68333333	123.9166667	263	13.04166657	1.324999928	748	169669	0.869999996	2.549999992	16.57499989	7.150000056	1506	173483	1.051666662	4.51666673
1	18	24	41.83333333	124.1333333	208	12.78333314	0.941666762	759	169696	0.853333323	2.549999992	16.57499989	7.150000056	1506	173483	1.051666662	4.51666673
1	8	NA	41.01666667	124.0833333	147	12.75833319	1.424999992	890	168446	0.869999996	2.383333355	16.57499989	7.150000056	1506	173483	1.051666662	4.51666673
1	17	61	39.6	123.6833333	NA	13.82499992	4.291666786	851	172938	1.016666686	3.091666679	16.57499989	7.150000056	1506	173483	1.051666662	4.51666673
1	5	NA	39.25	123.55	241	13.94999997	4.966666589	805	175023.5	1.042500017	3.600000044	16.57499989	7.150000056	1506	173483	1.051666662	4.51666673
1	20	415	42.13333333	124.1333333	191	12.80000015	0.891666571	715	171103	0.851666655	2.633333286	16.57499989	7.150000056	1506	173483	1.051666662	4.51666673
1	20	415	42.2	124.1166667	143	12.79166681	0.883333206	705	171622	0.851666655	2.641666631	16.57499989	7.150000056	1506	173483	1.051666662	4.51666673
1	18	NA	41.2	123.95	NA	12.86666672	1.437500119	844	168802	0.870833336	2.449999998	16.57499989	7.150000056	1506	173483	1.051666662	4.51666673
1	12	518	38.36666667	122.4166667	232	14.57916669	7.383333281	694.5	184156.5	1.079583343	4.270833294	16.57499989	7.150000056	1506	173483	1.051666662	4.51666673
1	18	457	40.46666667	124.1333333	NA	13.22499994	2.424999932	928	169439	0.930833332	2.391666641	16.57499989	7.150000056	1506	173483	1.051666662	4.51666673
1	9	305	41.6	124.0833333	191	12.74166662	0.999999801	787	169154	0.854999995	2.508333335	16.57499989	7.150000056	1506	173483	1.051666662	4.51666673
1	4	49	36.1	121.6166667	NA	16.39166655	8.558333457	719	189761.5	1.210833319	4.449999988	16.57499989	7.150000056	1506	173483	1.051666662	4.51666673
1	13	91	40.11666667	123.8333333	344	13.5749998	3.149999917	894	171039	0.966666648	2.591666669	16.57499989	7.150000056	1506	173483	1.051666662	4.51666673
1	11	183	38.6	123.3166667	245	14.29166651	7.475000103	735	181060	1.07666668	4.166666667	16.57499989	7.150000056	1506	173483	1.051666662	4.51666673
1	17	195	39.41666667	123.7333333	282	13.86666671	4.641666691	857	172966.5	1.03500001	3.274999996	16.57499989	7.150000056	1506	173483	1.051666662	4.51666673
1	4	518	36	121.4833333	212	16.12499996	8.824999948	714	190807	1.215833314	4.508333345	16.57499989	7.150000056	1506	173483	1.051666662	4.51666673
1	9	305	41.6	124.0833333	270	12.74166662	0.999999801	787	169154	0.854999995	2.508333335	16.57499989	7.150000056	1506	173483	1.051666662	4.51666673
1	4	152	35.91666667	121.4666667	NA	15.60000004	9.074999899	714	191003	1.218333311	4.524999996	16.57499989	7.150000056	1506	173483	1.051666662	4.51666673
1	5	549	39.85	123.7666667	264	13.72500003	3.708333214	879	171848	0.994166666	2.808333317	16.57499989	7.150000056	1506	173483	1.051666662	4.51666673
1	15	76	37.9	122.5833333	310	16.0666666	7.958333333	723	186740	1.164166657	4.266666631	16.57499989	7.150000056	1506	173483	1.051666662	4.51666673
1	18	762	40.55	123.9166667	NA	13.23333329	2.316666623	902	169923	0.916666675	2.466666669	16.57499989	7.150000056	1506	173483	1.051666662	4.51666673
1	11	91	39.08333333	123.4833333	297	13.73333327	5.466666669	770	177289	1.050833351	3.958333333	16.57499989	7.150000056	1506	173483	1.051666662	4.51666673
1	2	27	42.11666667	124.2	208	12.69166654	0.766666849	724	170871	0.845833328	2.616666635	16.57499989	7.150000056	1506	173483	1.051666662	4.51666673
1	19	274	36.38333333	121.8666667	302	16.50000008	7.925000044	720	188486	1.191666665	4.241666635	16.57499989	7.150000056	1506	173483	1.051666662	4.51666673
1	18	457	40.46666667	124.1333333	271	13.22499994	2.424999932	928	169439	0.930833332	2.391666641	16.57499989	7.150000056	1506	173483	1.051666662	4.51666673
1	1	34	38.53333333	123	291	14.32500001	7.458333492	733	181209	1.07666668	4.174999992	16.57499989	7.150000056	1506	173483	1.051666662	4.51666673
1	8	122	40.85	123.95	NA	12.99166677	1.816666722	889	169100	0.884999994	2.416666677	16.57499989	7.150000056	1506	173483	1.051666662	4.51666673
1	17	457	39.38333333	123.4833333	NA	13.97500013	4.700000008	805	175107	1.030833347	3.424999952	16.57499989	7.150000056	1506	173483	1.051666662	4.51666673
1	4	49	36.1	121.6166667	NA	16.39166655	8.558333457	719	189761.5	1.210833319	4.449999988	16.57499989	7.150000056	1506	173483	1.051666662	4.51666673
1	13	NA	41.01666667	123.9166667	390	13.45000009	2.716666559	821	172356	0.919166669	2.641666651	16.57499989	7.150000056	1506	173483	1.051666662	4.51666673
1	4	NA	36	121.4833333	241	16.12499996	8.824999948	714	190807	1.215833314	4.508333345	16.57499989	7.150000056	1506	173483	1.051666662	4.51666673
1	19	488	37.43333333	122.3	NA	16.33333351	7.608333234	717	187551	1.164999989	4.141666651	16.57499989	7.150000056	1506	173483	1.051666662	4.51666673
1	12	488	38.55	122.4166667	153	14.49166663	6.583333333	656	186066.5	1.063750016	4.366666675	16.57499989	7.150000056	1506	173483	1.051666662	4.51666673
1	16	85	38.31666667	122.35	130	14.2541666	7.966666708	636	188394.5	1.080833343	4.433333377	16.57499989	7.150000056	1506	173483	1.051666662	4.51666673
1	11	183	38.6	123.3166667	180	14.29166651	7.475000103	735	181060	1.07666668	4.166666667	16.57499989	7.150000056	1506	173483	1.051666662	4.51666673
1	4	585	36.35	121.8166667	NA	16.5083334	7.991666595	718	188667	1.192499998	4.258333345	16.57499989	7.150000056	1506	173483	1.051666662	4.51666673
1	18	579	41.7	124.0166667	NA	12.91666653	1.133333385	763	169514.5	0.861666666	2.525000006	16.57499989	7.150000056	1506	173483	1.051666662	4.51666673
1	7	213	38.8	123.0333333	154	13.95833342	7.125000015	696	183499	1.065833348	4.23333329	16.57499989	7.150000056	1506	173483	1.051666662	4.51666673
1	10	654	38.85	123.5	218	14.23333326	7.458333341	731	181188	1.073333348	4.166666667	16.57499989	7.150000056	1506	173483	1.051666662	4.51666673
1	20	NA	41.46666667	123.8833333	NA	13.02499994	1.391666611	777	169349	0.871666669	2.516666661	16.57499989	7.150000056	1506	173483	1.051666662	4.51666673
1	6	30	40.75	124.05	NA	12.9666667	1.866666794	911	168991	0.890833342	2.37500001	16.57499989	7.150000056	1506	173483	1.051666662	4.51666673
1	1	30	36.26666667	121.8	109	16.55416658	8.095833294	720	188893	1.199999996	4.358333349	16.57499989	7.150000056	1506	173483	1.051666662	4.51666673
1	14	213	37	122.05	200	16.37499998	7.533333246	717	188002	1.163333324	4.091666679	16.57499989	7.150000056	1506	173483	1.051666662	4.51666673
1	2	30	41.18333333	124.1166667	234	12.67500009	1.183333198	871	168405	0.861666668	2.400000026	16.57499989	7.150000056	1506	173483	1.051666662	4.51666673
1	4	945	36.01666667	121.4666667	NA	16.20833317	8.725000193	714	190729	1.216666646	4.5	16.57499989	7.150000056	1506	173483	1.051666662	4.51666673
1	11	305	38.68333333	123.1166667	NA	14.13333332	7.358333297	706	183078	1.070416681	4.220833292	16.57499989	7.150000056	1506	173483	1.051666662	4.51666673
1	18	30	41.21666667	123.0166667	231	12.79999997	1.316666663	846	168713	0.869166671	2.433333337	16.57499989	7.150000056	1506	173483	1.051666662	4.51666673
1	7	213	38.8	123.0333333	146	13.95833342	7.125000015	696	183499	1.065833348	4.23333329	16.57499989	7.150000056	1506	173483	1.051666662	4.51666673
1	2	30	41.18333333	124.1166667	NA	12.67500009	1.183333198	871	168405	0.861666668	2.400000026	16.57499989	7.150000056	1506	173483	1.051666662	4.51666673
1	18	503	40.46666667	124.1333333	221	13.22499994	2.424999932	928	169439	0.930833332	2.391666641	16.57499989	7.150000056	1506	173483	1.051666662	4.51666673
1	2	76	41.28333333	123.8166667	212	13.03333335	1.60833327	805	169248	0.87833333	2.491666685	16.57499989	7.150000056	1506	173483	1.051666662	4.51666673
1	6	30	40.75	124.05	243	12.9666667	1.866666794	911	168991	0.890833342	2.37500001	16.57499989	7.150000056	1506	173483	1.051666662	4.51666673
1	14	244	37.3	122.2666667	NA	16.34166688	7.599999829	717	187655	1.164166657	4.133333325	16.57499989	7.150000056	1506	173483	1.051666662	4.51666673
1	17	61	39.83333333	123.8	NA	13.74166653	3.758333345	887	171677	0.996666664	2.799999972	16.57499989	7.150000056	1506	173483	1.051666662	4.51666673
1	5	482	39.65	123.6166667	235	13.79999998	4.158333421	843	173250	1.00833333	3.058333337	16.57499989	7.150000056	1506	173483	1.051666662	4.51666673
1	22	46	38.01666667	122.7333333	189	15.92500005	8.599999848	721	186670	1.17833332	4.450000028	16.57499989	7.150000056	1506	173483	1.051666662	4.51666673
1	10	207	38.95	123.6333333	224	14.2208332	7.475000004	736.5	180981	1.075833345	4.154166669	16.57499989	7.150000056	1506	173483	1.051666662	4.51666673
1	6	30	40.75	124.05	339	12.9666667	1.866666794	911	168991	0.890833342	2.37500001	16.57499989	7.150000056	1506	173483	1.051666662	4.51666673
1	9	305	41.6	124.0833333	231	12.74166662	0.999999801	787	169154	0.854999995	2.508333335	16.57499989	7.150000056	1506	173483	1.051666662	4.51666673
1	18	503	40.46666667	124.1333333	311	13.22499994	2.424999932	928	169439	0.930833332	2.391666641	16.57499989	7.150000056	1506	173483	1.051666662	4.51666673
1	5	482	39.65	123.6166667	NA	13.79999998	4.158333421	843	173250	1.00833333	3.058333337	16.57499989	7.150000056	1506	173483	1.051666662	4.51666673
1	17	61	39.6	123.6833333	NA	13.82499992	4.291666786	851	172938	1.016666686	3.091666679	16.57499989	7.150000056	1506	173483	1.051666662	4.51666673
1	14	49	36.51666667	121.8	259	16.5333331	7.616666595	718	188583.5	1.176666665	4.083333313	16.57499989	7.150000056	1506	173483	1.051666662	4.51666673
1	3	122	38.36666667	122.9666667	182	14.30416667	7.404166689	726	181668.5	1.07666668	4.191666643	16.57499989	7.150000056	1506	173483	1.051666662	4.51666673
1	1	30	36.26666667	121.8	293	16.55416658	8.095833294	720	188893	1.199999996	4.358333349	16.57499989	7.150000056	1506	173483	1.051666662	4.51666673
1	21	NA	39.33333333	123.25	NA	14.04999992	4.73333327	767	176958	1.026666669	3.525000036	16.57499989	7.150000056	1506	173483	1.051666662	4.51666673
1	8	NA	41.01666667	124.0833333	270	12.75833319	1.424999992	890	168446	0.869999996	2.383333355	16.57499989	7.150000056	1506	173483	1.051666662	4.51666673
1	4	585	36.35	121.8166667	NA	16.5083334	7.991666595	718	188667	1.192499998	4.258333345	16.57499989	7.150000056	1506	173483	1.051666662	4.51666673
1	5	549	39.85	123.7666667	317	13.72500003	3.708333214	879	171848	0.994166666	2.808333317	16.57499989	7.150000056	1506	173483	1.051666662	4.51666673
1	20	415	42.13333333	124.1333333	215	12.80000015	0.891666571	715	171103	0.851666655	2.633333286	16.57499989	7.150000056	1506	173483	1.051666662	4.51666673
1	13	142	40.01666667	123.8	NA	13.64166659	3.324999948	887	171351	0.974999995	2.658333321	16.57499989	7.150000056	1506	173483	1.051666662	4.51666673
1	18	24	41.83333333	124.1333333	344	12.78333314	0.941666762	759	169696	0.853333323	2.549999992	16.57499989	7.150000056	1506	173483	1.051666662	4.51666673
1	17	61	39.83333333	123.8	215	13.74166653	3.758333345	887	171677	0.996666664	2.799999972	16.57499989	7.150000056	1506	173483	1.051666662	4.51666673
1	8	241	40.96666667	123.95	345	12.91666673	1.650000016	876	168881.5	0.879999999	2.408333351	16.57499989	7.150000056	1506	173483	1.051666662	4.51666673
1	18	762	40.55	123.9166667	155	13.23333329	2.316666623	902	169923	0.916666675	2.466666669	16.57499989	7.150000056	1506	173483	1.051666662	4.51666673
1	19	274	36.38333333	121.8666667	NA	16.50000008	7.925000044	720	188486	1.191666665	4.241666635	16.57499989	7.150000056	1506	173483	1.051666662	4.51666673
1	10	207	38.95	123.6333333	273	14.2208332	7.475000004	736.5	180981	1.075833345	4.154166669	16.57499989	7.150000056	1506	173483	1.051666662	4.51666673
1	13	335	39.85	123.7166667	186	13.71666674	3.699999849	865	172178.5	0.990833336	2.808333317	16.57499989	7.150000056	1506	173483	1.051666662	4.51666673
1	2	30	41.18333333	124.1166667	NA	12.67500009	1.183333198	871	168405	0.861666668	2.400000026	16.57499989	7.150000056	1506	173483	1.051666662	4.51666673
1	20	415	42.2	124.1166667	183	12.79166681	0.883333206	705	171622	0.851666655	2.641666631	16.57499989	7.150000056	1506	173483	1.051666662	4.51666673
1	17	18	39.16666667	123.65	NA	13.72499993	5.23333328	814	174785	1.050000014	3.758333246	16.57499989	7.150000056	1506	173483	1.051666662	4.51666673
1	5	482	39.65	123.6166667	NA	13.79999998	4.158333421	843	173250	1.00833333	3.058333337	16.57499989	7.150000056	1506	173483	1.051666662	4.51666673
1	3	219	38.6	122.65	NA	14.00833343	7.058333285	673	184981	1.065833348	4.316666663	16.57499989	7.150000056	1506	173483	1.051666662	4.51666673
1	18	762	40.55	123.9166667	300	13.23333329	2.316666623	902	169923	0.916666675	2.466666669	16.57499989	7.150000056	1506	173483	1.051666662	4.51666673
1	19	488	37.43333333	122.3	136	16.33333351	7.608333234	717	187551	1.164999989	4.141666651	16.57499989	7.150000056	1506	173483	1.051666662	4.51666673
1	20	415	42.13333333	124.1333333	NA	12.80000015	0.891666571	715	171103	0.851666655	2.633333286	16.57499989	7.150000056	1506	173483	1.051666662	4.51666673
1	14	146	36.5	121.8	153	16.5333331	7.616666595	718	188583.5	1.176666665	4.083333313	16.57499989	7.150000056	1506	173483	1.051666662	4.51666673
1	8	137	40.48333333	123.9166667	285	13.28333314	2.458333333	904	170061	0.925833335	2.466666669	16.57499989	7.150000056	1506	173483	1.051666662	4.51666673
1	22	463	37.16666667	122	255	16.40000008	7.50833325	715	188104	1.159166661	4.074999988	16.57499989	7.150000056	1506	173483	1.051666662	4.51666673
1	18	24	41.83333333	124.1333333	302	12.78333314	0.941666762	759	169696	0.853333323	2.549999992	16.57499989	7.150000056	1506	173483	1.051666662	4.51666673
1	5	211	39.25	123.55	175	13.94999997	4.966666589	805	175023.5	1.042500017	3.600000044	16.57499989	7.150000056	1506	173483	1.051666662	4.51666673
1	15	159	35.83333333	121.3833333	187	14.7708332	8.89166675	722	190672.5	1.187499993	4.599999984	16.57499989	7.150000056	1506	173483	1.051666662	4.51666673
1	13	142	40.01666667	123.8	NA	13.64166659	3.324999948	887	171351	0.974999995	2.658333321	16.57499989	7.150000056	1506	173483	1.051666662	4.51666673
1	2	27	42.11666667	124.2	248	12.69166654	0.766666849	724	170871	0.845833328	2.616666635	16.57499989	7.150000056	1506	173483	1.051666662	4.51666673
1	7	268	38.91666667	123.2833333	174	13.98333337	7.166666761	712	182620	1.06666668	4.166666627	16.57499989	7.150000056	1506	173483	1.051666662	4.51666673
1	5	NA	39.35	123.6	206	13.92500018	4.766666561	827	174171	1.036666676	3.408333302	16.57499989	7.150000056	1506	173483	1.051666662	4.51666673
1	12	488	38.6	122.45	284	14.47083338	6.408333351	660	185668.5	1.061666685	4.324999948	16.57499989	7.150000056	1506	173483	1.051666662	4.51666673
1	13	91	40.23333333	123.8166667	NA	13.48333317	2.941666683	892	170884	0.954999983	2.583333343	16.57499989	7.150000056	1506	173483	1.051666662	4.51666673
1	20	NA	41.46666667	123.8833333	NA	13.02499994	1.391666611	777	169349	0.871666669	2.516666661	16.57499989	7.150000056	1506	173483	1.051666662	4.51666673
1	18	579	41.25	123.9833333	300	12.79999997	1.316666663	846	168713	0.869166671	2.433333337	16.57499989	7.150000056	1506	173483	1.051666662	4.51666673
1	20	366	42.1	124.1166667	NA	12.81666674	0.924999853	728	170448	0.854166653	2.599999984	16.57499989	7.150000056	1506	173483	1.051666662	4.51666673
1	20	415	42.13333333	124.1333333	180	12.80000015	0.891666571	715	171103	0.851666655	2.633333286	16.57499989	7.150000056	1506	173483	1.051666662	4.51666673
1	15	159	35.83333333	121.3833333	NA	14.7708332	8.89166675	722	190672.5	1.187499993	4.599999984	16.57499989	7.150000056	1506	173483	1.051666662	4.51666673
1	18	30	40.21666667	122.0166667	330	12.79999997	1.316666663	846	168713	0.869166671	2.433333337	16.57499989	7.150000056	1506	173483	1.051666662	4.51666673
1	16	85	38.31666667	122.35	NA	14.2541666	7.966666708	636	188394.5	1.080833343	4.433333377	16.57499989	7.150000056	1506	173483	1.051666662	4.51666673
1	14	146	36.5	121.8	242	16.5333331	7.616666595	718	188583.5	1.176666665	4.083333313	16.57499989	7.150000056	1506	173483	1.051666662	4.51666673
1	18	NA	41.2	123.95	NA	12.86666672	1.437500119	844	168802	0.870833336	2.449999998	16.57499989	7.150000056	1506	173483	1.051666662	4.51666673
1	1	34	38.53333333	123	NA	14.32500001	7.458333492	733	181209	1.07666668	4.174999992	16.57499989	7.150000056	1506	173483	1.051666662	4.51666673
1	5	211	39.25	123.55	325	13.94999997	4.966666589	805	175023.5	1.042500017	3.600000044	16.57499989	7.150000056	1506	173483	1.051666662	4.51666673
1	17	457	39.38333333	123.4833333	NA	13.97500013	4.700000008	805	175107	1.030833347	3.424999952	16.57499989	7.150000056	1506	173483	1.051666662	4.51666673
1	2	30	41.18333333	124.1166667	303	12.67500009	1.183333198	871	168405	0.861666668	2.400000026	16.57499989	7.150000056	1506	173483	1.051666662	4.51666673
1	14	244	37.3	122.2666667	243	16.34166688	7.599999829	717	187655	1.164166657	4.133333325	16.57499989	7.150000056	1506	173483	1.051666662	4.51666673
1	8	137	40.48333333	123.9166667	308	13.28333314	2.458333333	904	170061	0.925833335	2.466666669	16.57499989	7.150000056	1506	173483	1.051666662	4.51666673
1	6	146	40.63333333	124.1666667	NA	13.02500015	2.016666691	925	168918	0.907500016	2.333333323	16.57499989	7.150000056	1506	173483	1.051666662	4.51666673
1	10	654	38.85	123.5	NA	14.23333326	7.458333341	731	181188	1.073333348	4.166666667	16.57499989	7.150000056	1506	173483	1.051666662	4.51666673
1	5	NA	39.25	123.55	148	13.94999997	4.966666589	805	175023.5	1.042500017	3.600000044	16.57499989	7.150000056	1506	173483	1.051666662	4.51666673
1	4	152	37	121.8333333	235	16.41666649	7.450000122	715	188329.5	1.158333329	4.025000016	16.57499989	7.150000056	1506	173483	1.051666662	4.51666673
1	7	268	38.91666667	123.2833333	NA	13.98333337	7.166666761	712	182620	1.06666668	4.166666627	16.57499989	7.150000056	1506	173483	1.051666662	4.51666673
1	14	213	37	122.05	110	16.37499998	7.533333246	717	188002	1.163333324	4.091666679	16.57499989	7.150000056	1506	173483	1.051666662	4.51666673
1	20	NA	41.46666667	123.8833333	178	13.02499994	1.391666611	777	169349	0.871666669	2.516666661	16.57499989	7.150000056	1506	173483	1.051666662	4.51666673
1	4	91	36.01666667	121.5166667	268	16.16666675	8.924999913	713	190792.5	1.216666646	4.483333309	16.57499989	7.150000056	1506	173483	1.051666662	4.51666673
1	18	30	40.21666667	122.0166667	165	12.79999997	1.316666663	846	168713	0.869166671	2.433333337	16.57499989	7.150000056	1506	173483	1.051666662	4.51666673
1	7	268	38.91666667	123.2833333	328	13.98333337	7.166666761	712	182620	1.06666668	4.166666627	16.57499989	7.150000056	1506	173483	1.051666662	4.51666673
1	4	NA	36	121.4833333	NA	16.12499996	8.824999948	714	190807	1.215833314	4.508333345	16.57499989	7.150000056	1506	173483	1.051666662	4.51666673
2	6	30	40.75	124.05	130	12.9666667	1.866666794	911	168991	0.890833342	2.37500001	16.54166667	7.758333405	1740	173278	1.160000016	4.558333317
2	2	76	41.28333333	123.8166667	74	13.03333335	1.60833327	805	169248	0.87833333	2.491666685	16.54166667	7.758333405	1740	173278	1.160000016	4.558333317
2	4	585	36.35	121.8166667	139	16.5083334	7.991666595	718	188667	1.192499998	4.258333345	16.54166667	7.758333405	1740	173278	1.160000016	4.558333317
2	7	268	38.91666667	123.2833333	123	13.98333337	7.166666761	712	182620	1.06666668	4.166666627	16.54166667	7.758333405	1740	173278	1.160000016	4.558333317
2	3	219	38.6	122.65	129	14.00833343	7.058333285	673	184981	1.065833348	4.316666663	16.54166667	7.758333405	1740	173278	1.160000016	4.558333317
2	18	NA	41.2	123.95	129	12.86666672	1.437500119	844	168802	0.870833336	2.449999998	16.54166667	7.758333405	1740	173278	1.160000016	4.558333317
2	4	597	37.01666667	121.7333333	147	16.44166658	7.416666741	713	188504	1.157499996	3.991666675	16.54166667	7.758333405	1740	173278	1.160000016	4.558333317
2	12	518	38.36666667	122.4166667	NA	14.57916669	7.383333281	694.5	184156.5	1.079583343	4.270833294	16.54166667	7.758333405	1740	173278	1.160000016	4.558333317
2	6	91	40.35	124	139	13.37500003	2.708333373	917	170056	0.944166659	2.450000018	16.54166667	7.758333405	1740	173278	1.160000016	4.558333317
2	17	805	39.5	123.5	92	13.92499996	4.466666579	818	174428.5	1.020833338	3.266666651	16.54166667	7.758333405	1740	173278	1.160000016	4.558333317
2	8	241	40.96666667	123.95	145	12.91666673	1.650000016	876	168881.5	0.879999999	2.408333351	16.54166667	7.758333405	1740	173278	1.160000016	4.558333317
2	4	91	36.01666667	121.5166667	105	16.16666675	8.924999913	713	190792.5	1.216666646	4.483333309	16.54166667	7.758333405	1740	173278	1.160000016	4.558333317
2	16	85	38.31666667	122.35	24	14.2541666	7.966666708	636	188394.5	1.080833343	4.433333377	16.54166667	7.758333405	1740	173278	1.160000016	4.558333317
2	18	61	41.38333333	124.0166667	118	12.7833334	1.208333512	822	168881	0.863333333	2.475000014	16.54166667	7.758333405	1740	173278	1.160000016	4.558333317
2	12	518	38.36666667	122.4166667	116	14.57916669	7.383333281	694.5	184156.5	1.079583343	4.270833294	16.54166667	7.758333405	1740	173278	1.160000016	4.558333317
2	9	305	41.6	124.0833333	85	12.74166662	0.999999801	787	169154	0.854999995	2.508333335	16.54166667	7.758333405	1740	173278	1.160000016	4.558333317
2	14	244	37.3	122.2666667	143	16.34166688	7.599999829	717	187655	1.164166657	4.133333325	16.54166667	7.758333405	1740	173278	1.160000016	4.558333317
2	21	244	39.18333333	123.25	29	14.15833326	4.991666685	757	177460	1.038333344	3.766666631	16.54166667	7.758333405	1740	173278	1.160000016	4.558333317
2	16	140	38.35	122.2333333	NA	14.2416666	7.483333468	633	188239	1.070000018	4.466666679	16.54166667	7.758333405	1740	173278	1.160000016	4.558333317
2	5	110	39.35	123.6	55	13.92500018	4.766666561	827	174171	1.036666676	3.408333302	16.54166667	7.758333405	1740	173278	1.160000016	4.558333317
2	17	195	39.41666667	123.7333333	NA	13.86666671	4.641666691	857	172966.5	1.03500001	3.274999996	16.54166667	7.758333405	1740	173278	1.160000016	4.558333317
2	18	579	41.25	123.9833333	69	12.79999997	1.316666663	846	168713	0.869166671	2.433333337	16.54166667	7.758333405	1740	173278	1.160000016	4.558333317
2	8	686	40.75	123.9666667	62	13.02499998	1.949999928	899	169249	0.894166672	2.391666681	16.54166667	7.758333405	1740	173278	1.160000016	4.558333317
2	15	159	35.83333333	121.3833333	133	14.7708332	8.89166675	722	190672.5	1.187499993	4.599999984	16.54166667	7.758333405	1740	173278	1.160000016	4.558333317
2	8	122	40.85	123.95	120	12.99166677	1.816666722	889	169100	0.884999994	2.416666677	16.54166667	7.758333405	1740	173278	1.160000016	4.558333317
2	23	NA	41.98333333	124.1666667	95	12.73333319	0.850000083	739	170215	0.84999999	2.574999988	16.54166667	7.758333405	1740	173278	1.160000016	4.558333317
2	8	NA	42.05	124.95	152	12.39166675	0.89166679	923	167674	0.852083337	2.233333309	16.54166667	7.758333405	1740	173278	1.160000016	4.558333317
2	2	NA	41.28333333	123.8166667	64	13.03333335	1.60833327	805	169248	0.87833333	2.491666685	16.54166667	7.758333405	1740	173278	1.160000016	4.558333317
2	5	NA	39.35	123.6	NA	13.92500018	4.766666561	827	174171	1.036666676	3.408333302	16.54166667	7.758333405	1740	173278	1.160000016	4.558333317
2	18	24	41.83333333	124.1333333	172	12.78333314	0.941666762	759	169696	0.853333323	2.549999992	16.54166667	7.758333405	1740	173278	1.160000016	4.558333317
2	7	213	38.8	123.0333333	109	13.95833342	7.125000015	696	183499	1.065833348	4.23333329	16.54166667	7.758333405	1740	173278	1.160000016	4.558333317
2	4	585	36.35	121.8166667	143	16.5083334	7.991666595	718	188667	1.192499998	4.258333345	16.54166667	7.758333405	1740	173278	1.160000016	4.558333317
2	5	110	39.35	123.6	54	13.92500018	4.766666561	827	174171	1.036666676	3.408333302	16.54166667	7.758333405	1740	173278	1.160000016	4.558333317
2	7	183	38.8	123.0333333	145	13.95833342	7.125000015	696	183499	1.065833348	4.23333329	16.54166667	7.758333405	1740	173278	1.160000016	4.558333317
2	18	762	41.38333333	123.85	64	13.0249999	1.466666599	790	169292	0.873333334	2.50000001	16.54166667	7.758333405	1740	173278	1.160000016	4.558333317
2	14	244	37.3	122.2666667	155	16.34166688	7.599999829	717	187655	1.164166657	4.133333325	16.54166667	7.758333405	1740	173278	1.160000016	4.558333317
2	14	213	37	122.05	97	16.37499998	7.533333246	717	188002	1.163333324	4.091666679	16.54166667	7.758333405	1740	173278	1.160000016	4.558333317
2	18	NA	41.5	124.0333333	65	12.80833328	1.124999921	801	169063.5	0.859999993	2.491666685	16.54166667	7.758333405	1740	173278	1.160000016	4.558333317
2	17	195	39.41666667	123.7333333	123	13.86666671	4.641666691	857	172966.5	1.03500001	3.274999996	16.54166667	7.758333405	1740	173278	1.160000016	4.558333317
2	8	NA	41.05	123.95	143	12.39166675	0.89166679	923	167674	0.852083337	2.233333309	16.54166667	7.758333405	1740	173278	1.160000016	4.558333317
2	12	518	38.36666667	122.4166667	129	14.57916669	7.383333281	694.5	184156.5	1.079583343	4.270833294	16.54166667	7.758333405	1740	173278	1.160000016	4.558333317
2	9	183	41.71666667	124.1166667	145	12.74166675	0.925000032	773	169385	0.849999993	2.516666661	16.54166667	7.758333405	1740	173278	1.160000016	4.558333317
2	2	232	41.68333333	123.9166667	112	13.04166657	1.324999928	748	169669	0.869999996	2.549999992	16.54166667	7.758333405	1740	173278	1.160000016	4.558333317
2	9	305	41.6	124.0833333	124	12.74166662	0.999999801	787	169154	0.854999995	2.508333335	16.54166667	7.758333405	1740	173278	1.160000016	4.558333317
2	11	91	39.08333333	123.4833333	92	13.73333327	5.466666669	770	177289	1.050833351	3.958333333	16.54166667	7.758333405	1740	173278	1.160000016	4.558333317
2	18	61	41.38333333	124.0166667	115	12.7833334	1.208333512	822	168881	0.863333333	2.475000014	16.54166667	7.758333405	1740	173278	1.160000016	4.558333317
2	4	49	36.1	121.6166667	66	16.39166655	8.558333457	719	189761.5	1.210833319	4.449999988	16.54166667	7.758333405	1740	173278	1.160000016	4.558333317
2	2	76	41.28333333	123.8166667	88	13.03333335	1.60833327	805	169248	0.87833333	2.491666685	16.54166667	7.758333405	1740	173278	1.160000016	4.558333317
2	4	NA	36	121.4833333	63	16.12499996	8.824999948	714	190807	1.215833314	4.508333345	16.54166667	7.758333405	1740	173278	1.160000016	4.558333317
2	5	549	39.85	123.7666667	58	13.72500003	3.708333214	879	171848	0.994166666	2.808333317	16.54166667	7.758333405	1740	173278	1.160000016	4.558333317
2	18	37	41.78333333	124.0666667	NA	12.84999983	1.041666786	757	169643	0.856666659	2.549999992	16.54166667	7.758333405	1740	173278	1.160000016	4.558333317
2	15	159	35.83333333	121.3833333	NA	14.7708332	8.89166675	722	190672.5	1.187499993	4.599999984	16.54166667	7.758333405	1740	173278	1.160000016	4.558333317
2	18	30	41.21666667	123.0166667	58	12.79999997	1.316666663	846	168713	0.869166671	2.433333337	16.54166667	7.758333405	1740	173278	1.160000016	4.558333317
2	22	463	37.16666667	122	74	16.40000008	7.50833325	715	188104	1.159166661	4.074999988	16.54166667	7.758333405	1740	173278	1.160000016	4.558333317
2	8	NA	41.01666667	124.0833333	129	12.75833319	1.424999992	890	168446	0.869999996	2.383333355	16.54166667	7.758333405	1740	173278	1.160000016	4.558333317
2	5	NA	39.25	123.55	126	13.94999997	4.966666589	805	175023.5	1.042500017	3.600000044	16.54166667	7.758333405	1740	173278	1.160000016	4.558333317
2	14	259	37.8	122.1666667	60	16.25000014	7.583333229	718	187501	1.159999994	4.158333341	16.54166667	7.758333405	1740	173278	1.160000016	4.558333317
2	16	85	38.31666667	122.35	123	14.2541666	7.966666708	636	188394.5	1.080833343	4.433333377	16.54166667	7.758333405	1740	173278	1.160000016	4.558333317
2	2	30	41.18333333	124.1166667	95	12.67500009	1.183333198	871	168405	0.861666668	2.400000026	16.54166667	7.758333405	1740	173278	1.160000016	4.558333317
2	8	NA	41.05	123.95	NA	12.39166675	0.89166679	923	167674	0.852083337	2.233333309	16.54166667	7.758333405	1740	173278	1.160000016	4.558333317
2	20	NA	41.46666667	123.8833333	NA	13.02499994	1.391666611	777	169349	0.871666669	2.516666661	16.54166667	7.758333405	1740	173278	1.160000016	4.558333317
2	8	241	40.96666667	123.95	124	12.91666673	1.650000016	876	168881.5	0.879999999	2.408333351	16.54166667	7.758333405	1740	173278	1.160000016	4.558333317
2	14	146	36.5	121.8	NA	16.5333331	7.616666595	718	188583.5	1.176666665	4.083333313	16.54166667	7.758333405	1740	173278	1.160000016	4.558333317
2	6	146	40.63333333	124.1666667	89	13.02500015	2.016666691	925	168918	0.907500016	2.333333323	16.54166667	7.758333405	1740	173278	1.160000016	4.558333317
2	22	46	38.01666667	122.7333333	118	15.92500005	8.599999848	721	186670	1.17833332	4.450000028	16.54166667	7.758333405	1740	173278	1.160000016	4.558333317
2	8	137	40.48333333	123.9166667	NA	13.28333314	2.458333333	904	170061	0.925833335	2.466666669	16.54166667	7.758333405	1740	173278	1.160000016	4.558333317
2	18	37	41.78333333	124.0666667	117	12.84999983	1.041666786	757	169643	0.856666659	2.549999992	16.54166667	7.758333405	1740	173278	1.160000016	4.558333317
2	17	457	39.38333333	123.4833333	75	13.97500013	4.700000008	805	175107	1.030833347	3.424999952	16.54166667	7.758333405	1740	173278	1.160000016	4.558333317
2	10	654	38.85	123.5	97	14.23333326	7.458333341	731	181188	1.073333348	4.166666667	16.54166667	7.758333405	1740	173278	1.160000016	4.558333317
2	6	146	40.63333333	124.1666667	118	13.02500015	2.016666691	925	168918	0.907500016	2.333333323	16.54166667	7.758333405	1740	173278	1.160000016	4.558333317
2	16	85	38.31666667	122.35	42	14.2541666	7.966666708	636	188394.5	1.080833343	4.433333377	16.54166667	7.758333405	1740	173278	1.160000016	4.558333317
2	23	NA	41.98333333	124.1666667	83	12.73333319	0.850000083	739	170215	0.84999999	2.574999988	16.54166667	7.758333405	1740	173278	1.160000016	4.558333317
2	17	195	39.41666667	123.7333333	104	13.86666671	4.641666691	857	172966.5	1.03500001	3.274999996	16.54166667	7.758333405	1740	173278	1.160000016	4.558333317
2	1	381	37.16666667	122.2	124	16.35000028	7.599999829	716	187803	1.163333324	4.125	16.54166667	7.758333405	1740	173278	1.160000016	4.558333317
2	17	61	39.6	123.6833333	131	13.82499992	4.291666786	851	172938	1.016666686	3.091666679	16.54166667	7.758333405	1740	173278	1.160000016	4.558333317
2	4	NA	36	121.4833333	57	16.12499996	8.824999948	714	190807	1.215833314	4.508333345	16.54166667	7.758333405	1740	173278	1.160000016	4.558333317
2	18	24	41.83333333	124.1333333	83	12.78333314	0.941666762	759	169696	0.853333323	2.549999992	16.54166667	7.758333405	1740	173278	1.160000016	4.558333317
2	10	207	38.95	123.6333333	NA	14.2208332	7.475000004	736.5	180981	1.075833345	4.154166669	16.54166667	7.758333405	1740	173278	1.160000016	4.558333317
2	10	631	38.96666667	123.4833333	59	14.04999999	7.208333348	732	180973	1.068333348	4.125	16.54166667	7.758333405	1740	173278	1.160000016	4.558333317
2	4	585	36.35	121.8166667	98	16.5083334	7.991666595	718	188667	1.192499998	4.258333345	16.54166667	7.758333405	1740	173278	1.160000016	4.558333317
2	10	207	38.95	123.6333333	NA	14.2208332	7.475000004	736.5	180981	1.075833345	4.154166669	16.54166667	7.758333405	1740	173278	1.160000016	4.558333317
2	3	219	38.6	122.65	81	14.00833343	7.058333285	673	184981	1.065833348	4.316666663	16.54166667	7.758333405	1740	173278	1.160000016	4.558333317
2	14	213	37	122.05	62	16.37499998	7.533333246	717	188002	1.163333324	4.091666679	16.54166667	7.758333405	1740	173278	1.160000016	4.558333317
2	1	30	36.26666667	121.8	81	16.55416658	8.095833294	720	188893	1.199999996	4.358333349	16.54166667	7.758333405	1740	173278	1.160000016	4.558333317
2	23	NA	41.98333333	124.1666667	87	12.73333319	0.850000083	739	170215	0.84999999	2.574999988	16.54166667	7.758333405	1740	173278	1.160000016	4.558333317
2	19	274	36.38333333	121.8666667	109	16.50000008	7.925000044	720	188486	1.191666665	4.241666635	16.54166667	7.758333405	1740	173278	1.160000016	4.558333317
2	11	305	38.68333333	123.1166667	55	14.13333332	7.358333297	706	183078	1.070416681	4.220833292	16.54166667	7.758333405	1740	173278	1.160000016	4.558333317
2	2	232	41.68333333	123.9166667	65	13.04166657	1.324999928	748	169669	0.869999996	2.549999992	16.54166667	7.758333405	1740	173278	1.160000016	4.558333317
2	14	244	37.3	122.2666667	93	16.34166688	7.599999829	717	187655	1.164166657	4.133333325	16.54166667	7.758333405	1740	173278	1.160000016	4.558333317
2	18	762	40.55	123.9166667	66	13.23333329	2.316666623	902	169923	0.916666675	2.466666669	16.54166667	7.758333405	1740	173278	1.160000016	4.558333317
2	6	30	40.75	124.05	93	12.9666667	1.866666794	911	168991	0.890833342	2.37500001	16.54166667	7.758333405	1740	173278	1.160000016	4.558333317
2	4	152	37	121.8333333	NA	16.41666649	7.450000122	715	188329.5	1.158333329	4.025000016	16.54166667	7.758333405	1740	173278	1.160000016	4.558333317
2	6	30	40.75	124.05	88	12.9666667	1.866666794	911	168991	0.890833342	2.37500001	16.54166667	7.758333405	1740	173278	1.160000016	4.558333317
2	17	774	39.5	123.5	63	13.92499996	4.466666579	818	174428.5	1.020833338	3.266666651	16.54166667	7.758333405	1740	173278	1.160000016	4.558333317
2	2	76	41.28333333	123.8166667	75	13.03333335	1.60833327	805	169248	0.87833333	2.491666685	16.54166667	7.758333405	1740	173278	1.160000016	4.558333317
2	8	122	40.85	123.95	133	12.99166677	1.816666722	889	169100	0.884999994	2.416666677	16.54166667	7.758333405	1740	173278	1.160000016	4.558333317
2	18	762	40.55	123.9166667	104	13.23333329	2.316666623	902	169923	0.916666675	2.466666669	16.54166667	7.758333405	1740	173278	1.160000016	4.558333317
2	13	335	39.85	123.7166667	95	13.71666674	3.699999849	865	172178.5	0.990833336	2.808333317	16.54166667	7.758333405	1740	173278	1.160000016	4.558333317
2	4	945	36.01666667	121.4666667	42	16.20833317	8.725000193	714	190729	1.216666646	4.5	16.54166667	7.758333405	1740	173278	1.160000016	4.558333317
2	4	597	37.01666667	121.7333333	133	16.44166658	7.416666741	713	188504	1.157499996	3.991666675	16.54166667	7.758333405	1740	173278	1.160000016	4.558333317
2	9	183	41.71666667	124.1166667	126	12.74166675	0.925000032	773	169385	0.849999993	2.516666661	16.54166667	7.758333405	1740	173278	1.160000016	4.558333317
2	18	30	41.21666667	123.0166667	NA	12.79999997	1.316666663	846	168713	0.869166671	2.433333337	16.54166667	7.758333405	1740	173278	1.160000016	4.558333317
2	22	46	38.01666667	122.7333333	118	15.92500005	8.599999848	721	186670	1.17833332	4.450000028	16.54166667	7.758333405	1740	173278	1.160000016	4.558333317
2	5	549	39.85	123.7666667	130	13.72500003	3.708333214	879	171848	0.994166666	2.808333317	16.54166667	7.758333405	1740	173278	1.160000016	4.558333317
2	1	34	38.53333333	123	191	14.32500001	7.458333492	733	181209	1.07666668	4.174999992	16.54166667	7.758333405	1740	173278	1.160000016	4.558333317
2	15	159	35.83333333	121.3833333	170	14.7708332	8.89166675	722	190672.5	1.187499993	4.599999984	16.54166667	7.758333405	1740	173278	1.160000016	4.558333317
2	2	76	41.28333333	123.8166667	125	13.03333335	1.60833327	805	169248	0.87833333	2.491666685	16.54166667	7.758333405	1740	173278	1.160000016	4.558333317
2	11	183	38.6	123.3166667	171	14.29166651	7.475000103	735	181060	1.07666668	4.166666667	16.54166667	7.758333405	1740	173278	1.160000016	4.558333317
2	8	NA	42.05	124.95	114	12.39166675	0.89166679	923	167674	0.852083337	2.233333309	16.54166667	7.758333405	1740	173278	1.160000016	4.558333317
2	5	482	39.65	123.6166667	123	13.79999998	4.158333421	843	173250	1.00833333	3.058333337	16.54166667	7.758333405	1740	173278	1.160000016	4.558333317
2	2	30	41.18333333	124.1166667	166	12.67500009	1.183333198	871	168405	0.861666668	2.400000026	16.54166667	7.758333405	1740	173278	1.160000016	4.558333317
2	14	49	36.51666667	121.8	160	16.5333331	7.616666595	718	188583.5	1.176666665	4.083333313	16.54166667	7.758333405	1740	173278	1.160000016	4.558333317
2	5	482	39.65	123.6166667	49	13.79999998	4.158333421	843	173250	1.00833333	3.058333337	16.54166667	7.758333405	1740	173278	1.160000016	4.558333317
2	17	61	39.83333333	123.8	106	13.74166653	3.758333345	887	171677	0.996666664	2.799999972	16.54166667	7.758333405	1740	173278	1.160000016	4.558333317
2	9	686	41.81666667	123.9333333	103	13.09166686	1.291666508	727	170077.5	0.870833324	2.574999988	16.54166667	7.758333405	1740	173278	1.160000016	4.558333317
2	6	91	40.35	124	76	13.37500003	2.708333373	917	170056	0.944166659	2.450000018	16.54166667	7.758333405	1740	173278	1.160000016	4.558333317
2	16	140	38.35	122.2333333	NA	14.2416666	7.483333468	633	188239	1.070000018	4.466666679	16.54166667	7.758333405	1740	173278	1.160000016	4.558333317
2	13	91	40.11666667	123.8333333	NA	13.5749998	3.149999917	894	171039	0.966666648	2.591666669	16.54166667	7.758333405	1740	173278	1.160000016	4.558333317
2	2	232	41.68333333	123.9166667	94	13.04166657	1.324999928	748	169669	0.869999996	2.549999992	16.54166667	7.758333405	1740	173278	1.160000016	4.558333317
2	3	122	38.36666667	122.9666667	71	14.30416667	7.404166689	726	181668.5	1.07666668	4.191666643	16.54166667	7.758333405	1740	173278	1.160000016	4.558333317
2	5	110	39.35	123.6	88	13.92500018	4.766666561	827	174171	1.036666676	3.408333302	16.54166667	7.758333405	1740	173278	1.160000016	4.558333317
2	22	463	37.16666667	122	113	16.40000008	7.50833325	715	188104	1.159166661	4.074999988	16.54166667	7.758333405	1740	173278	1.160000016	4.558333317
2	18	30	40.21666667	122.0166667	72	12.79999997	1.316666663	846	168713	0.869166671	2.433333337	16.54166667	7.758333405	1740	173278	1.160000016	4.558333317
2	19	488	37.43333333	122.3	50	16.33333351	7.608333234	717	187551	1.164999989	4.141666651	16.54166667	7.758333405	1740	173278	1.160000016	4.558333317
2	14	259	37.8	122.1666667	50	16.25000014	7.583333229	718	187501	1.159999994	4.158333341	16.54166667	7.758333405	1740	173278	1.160000016	4.558333317
2	11	183	38.6	123.3166667	85	14.29166651	7.475000103	735	181060	1.07666668	4.166666667	16.54166667	7.758333405	1740	173278	1.160000016	4.558333317
2	5	211	39.25	123.55	108	13.94999997	4.966666589	805	175023.5	1.042500017	3.600000044	16.54166667	7.758333405	1740	173278	1.160000016	4.558333317
2	15	76	37.9	122.5833333	37	16.0666666	7.958333333	723	186740	1.164166657	4.266666631	16.54166667	7.758333405	1740	173278	1.160000016	4.558333317
2	18	NA	41.5	124.0333333	60	12.80833328	1.124999921	801	169063.5	0.859999993	2.491666685	16.54166667	7.758333405	1740	173278	1.160000016	4.558333317
2	17	18	39.16666667	123.65	92	13.72499993	5.23333328	814	174785	1.050000014	3.758333246	16.54166667	7.758333405	1740	173278	1.160000016	4.558333317
2	17	457	39.38333333	123.4833333	131	13.97500013	4.700000008	805	175107	1.030833347	3.424999952	16.54166667	7.758333405	1740	173278	1.160000016	4.558333317
2	21	NA	39.33333333	123.25	17	14.04999992	4.73333327	767	176958	1.026666669	3.525000036	16.54166667	7.758333405	1740	173278	1.160000016	4.558333317
2	13	NA	41.01666667	123.9166667	81	13.45000009	2.716666559	821	172356	0.919166669	2.641666651	16.54166667	7.758333405	1740	173278	1.160000016	4.558333317
2	18	NA	41.2	123.95	110	12.86666672	1.437500119	844	168802	0.870833336	2.449999998	16.54166667	7.758333405	1740	173278	1.160000016	4.558333317
2	20	366	42.1	124.1166667	101	12.81666674	0.924999853	728	170448	0.854166653	2.599999984	16.54166667	7.758333405	1740	173278	1.160000016	4.558333317
2	10	207	38.95	123.6333333	184	14.2208332	7.475000004	736.5	180981	1.075833345	4.154166669	16.54166667	7.758333405	1740	173278	1.160000016	4.558333317
2	2	NA	41.28333333	123.8166667	NA	13.03333335	1.60833327	805	169248	0.87833333	2.491666685	16.54166667	7.758333405	1740	173278	1.160000016	4.558333317
2	17	61	39.6	123.6833333	88	13.82499992	4.291666786	851	172938	1.016666686	3.091666679	16.54166667	7.758333405	1740	173278	1.160000016	4.558333317
2	16	140	38.35	122.2333333	137	14.2416666	7.483333468	633	188239	1.070000018	4.466666679	16.54166667	7.758333405	1740	173278	1.160000016	4.558333317
2	14	213	37	122.05	107	16.37499998	7.533333246	717	188002	1.163333324	4.091666679	16.54166667	7.758333405	1740	173278	1.160000016	4.558333317
2	18	762	40.55	123.9166667	172	13.23333329	2.316666623	902	169923	0.916666675	2.466666669	16.54166667	7.758333405	1740	173278	1.160000016	4.558333317
2	14	259	37.8	122.1666667	NA	16.25000014	7.583333229	718	187501	1.159999994	4.158333341	16.54166667	7.758333405	1740	173278	1.160000016	4.558333317
2	1	30	36.26666667	121.8	178	16.55416658	8.095833294	720	188893	1.199999996	4.358333349	16.54166667	7.758333405	1740	173278	1.160000016	4.558333317
2	20	366	42.1	124.1166667	192	12.81666674	0.924999853	728	170448	0.854166653	2.599999984	16.54166667	7.758333405	1740	173278	1.160000016	4.558333317
2	3	122	38.36666667	122.9666667	140	14.30416667	7.404166689	726	181668.5	1.07666668	4.191666643	16.54166667	7.758333405	1740	173278	1.160000016	4.558333317
2	13	NA	41.01666667	123.9166667	145	13.45000009	2.716666559	821	172356	0.919166669	2.641666651	16.54166667	7.758333405	1740	173278	1.160000016	4.558333317
2	8	122	40.85	123.95	143	12.99166677	1.816666722	889	169100	0.884999994	2.416666677	16.54166667	7.758333405	1740	173278	1.160000016	4.558333317
2	18	579	41.25	123.9833333	140	12.79999997	1.316666663	846	168713	0.869166671	2.433333337	16.54166667	7.758333405	1740	173278	1.160000016	4.558333317
2	22	46	38.01666667	122.7333333	169	15.92500005	8.599999848	721	186670	1.17833332	4.450000028	16.54166667	7.758333405	1740	173278	1.160000016	4.558333317
2	17	61	39.83333333	123.8	NA	13.74166653	3.758333345	887	171677	0.996666664	2.799999972	16.54166667	7.758333405	1740	173278	1.160000016	4.558333317
2	13	142	40.01666667	123.8	79	13.64166659	3.324999948	887	171351	0.974999995	2.658333321	16.54166667	7.758333405	1740	173278	1.160000016	4.558333317
2	13	91	40.11666667	123.8333333	123	13.5749998	3.149999917	894	171039	0.966666648	2.591666669	16.54166667	7.758333405	1740	173278	1.160000016	4.558333317
2	6	91	40.35	124	112	13.37500003	2.708333373	917	170056	0.944166659	2.450000018	16.54166667	7.758333405	1740	173278	1.160000016	4.558333317
2	23	NA	41.98333333	124.1666667	70	12.73333319	0.850000083	739	170215	0.84999999	2.574999988	16.54166667	7.758333405	1740	173278	1.160000016	4.558333317
2	1	30	36.26666667	121.8	93	16.55416658	8.095833294	720	188893	1.199999996	4.358333349	16.54166667	7.758333405	1740	173278	1.160000016	4.558333317
2	20	NA	41.46666667	123.8833333	110	13.02499994	1.391666611	777	169349	0.871666669	2.516666661	16.54166667	7.758333405	1740	173278	1.160000016	4.558333317
2	10	654	38.85	123.5	122	14.23333326	7.458333341	731	181188	1.073333348	4.166666667	16.54166667	7.758333405	1740	173278	1.160000016	4.558333317
2	2	27	42.11666667	124.2	102	12.69166654	0.766666849	724	170871	0.845833328	2.616666635	16.54166667	7.758333405	1740	173278	1.160000016	4.558333317
2	18	579	41.7	124.0166667	90	12.91666653	1.133333385	763	169514.5	0.861666666	2.525000006	16.54166667	7.758333405	1740	173278	1.160000016	4.558333317
2	10	654	38.85	123.5	79	14.23333326	7.458333341	731	181188	1.073333348	4.166666667	16.54166667	7.758333405	1740	173278	1.160000016	4.558333317
2	4	152	37	121.8333333	81	16.41666649	7.450000122	715	188329.5	1.158333329	4.025000016	16.54166667	7.758333405	1740	173278	1.160000016	4.558333317
2	14	213	37	122.05	75	16.37499998	7.533333246	717	188002	1.163333324	4.091666679	16.54166667	7.758333405	1740	173278	1.160000016	4.558333317
2	8	137	40.48333333	123.9166667	119	13.28333314	2.458333333	904	170061	0.925833335	2.466666669	16.54166667	7.758333405	1740	173278	1.160000016	4.558333317
2	18	24	41.83333333	124.1333333	27	12.78333314	0.941666762	759	169696	0.853333323	2.549999992	16.54166667	7.758333405	1740	173278	1.160000016	4.558333317
2	19	488	37.43333333	122.3	92	16.33333351	7.608333234	717	187551	1.164999989	4.141666651	16.54166667	7.758333405	1740	173278	1.160000016	4.558333317
2	4	91	36.01666667	121.5166667	NA	16.16666675	8.924999913	713	190792.5	1.216666646	4.483333309	16.54166667	7.758333405	1740	173278	1.160000016	4.558333317
2	1	34	38.53333333	123	103	14.32500001	7.458333492	733	181209	1.07666668	4.174999992	16.54166667	7.758333405	1740	173278	1.160000016	4.558333317
2	18	503	40.46666667	124.1333333	125	13.22499994	2.424999932	928	169439	0.930833332	2.391666641	16.54166667	7.758333405	1740	173278	1.160000016	4.558333317
2	7	268	38.91666667	123.2833333	84	13.98333337	7.166666761	712	182620	1.06666668	4.166666627	16.54166667	7.758333405	1740	173278	1.160000016	4.558333317
2	21	NA	39.33333333	123.25	47	14.04999992	4.73333327	767	176958	1.026666669	3.525000036	16.54166667	7.758333405	1740	173278	1.160000016	4.558333317
2	11	183	38.6	123.3166667	167	14.29166651	7.475000103	735	181060	1.07666668	4.166666667	16.54166667	7.758333405	1740	173278	1.160000016	4.558333317
2	18	37	41.78333333	124.0666667	135	12.84999983	1.041666786	757	169643	0.856666659	2.549999992	16.54166667	7.758333405	1740	173278	1.160000016	4.558333317
2	22	463	37.16666667	122	107	16.40000008	7.50833325	715	188104	1.159166661	4.074999988	16.54166667	7.758333405	1740	173278	1.160000016	4.558333317
2	4	183	35.91666667	121.4666667	93	15.60000004	9.074999899	714	191003	1.218333311	4.524999996	16.54166667	7.758333405	1740	173278	1.160000016	4.558333317
2	17	61	39.83333333	123.8	67	13.74166653	3.758333345	887	171677	0.996666664	2.799999972	16.54166667	7.758333405	1740	173278	1.160000016	4.558333317
2	19	488	37.43333333	122.3	NA	16.33333351	7.608333234	717	187551	1.164999989	4.141666651	16.54166667	7.758333405	1740	173278	1.160000016	4.558333317
2	13	91	40.11666667	123.8333333	66	13.5749998	3.149999917	894	171039	0.966666648	2.591666669	16.54166667	7.758333405	1740	173278	1.160000016	4.558333317
2	4	152	37	121.8333333	163	16.41666649	7.450000122	715	188329.5	1.158333329	4.025000016	16.54166667	7.758333405	1740	173278	1.160000016	4.558333317
2	5	110	39.35	123.6	NA	13.92500018	4.766666561	827	174171	1.036666676	3.408333302	16.54166667	7.758333405	1740	173278	1.160000016	4.558333317
2	23	NA	41.98333333	124.1666667	52	12.73333319	0.850000083	739	170215	0.84999999	2.574999988	16.54166667	7.758333405	1740	173278	1.160000016	4.558333317
2	5	482	39.65	123.6166667	NA	13.79999998	4.158333421	843	173250	1.00833333	3.058333337	16.54166667	7.758333405	1740	173278	1.160000016	4.558333317
2	21	NA	39.33333333	123.25	83	14.04999992	4.73333327	767	176958	1.026666669	3.525000036	16.54166667	7.758333405	1740	173278	1.160000016	4.558333317
2	11	305	38.68333333	123.1166667	NA	14.13333332	7.358333297	706	183078	1.070416681	4.220833292	16.54166667	7.758333405	1740	173278	1.160000016	4.558333317
2	20	415	42.2	124.1166667	87	12.79166681	0.883333206	705	171622	0.851666655	2.641666631	16.54166667	7.758333405	1740	173278	1.160000016	4.558333317
2	14	49	36.51666667	121.8	96	16.5333331	7.616666595	718	188583.5	1.176666665	4.083333313	16.54166667	7.758333405	1740	173278	1.160000016	4.558333317
2	4	183	35.91666667	121.4666667	NA	15.60000004	9.074999899	714	191003	1.218333311	4.524999996	16.54166667	7.758333405	1740	173278	1.160000016	4.558333317
2	4	152	35.91666667	121.4666667	81	15.60000004	9.074999899	714	191003	1.218333311	4.524999996	16.54166667	7.758333405	1740	173278	1.160000016	4.558333317
2	12	518	38.36666667	122.4166667	NA	14.57916669	7.383333281	694.5	184156.5	1.079583343	4.270833294	16.54166667	7.758333405	1740	173278	1.160000016	4.558333317
2	9	701	41.81666667	123.9333333	109	13.09166686	1.291666508	727	170077.5	0.870833324	2.574999988	16.54166667	7.758333405	1740	173278	1.160000016	4.558333317
2	10	631	38.96666667	123.4833333	46	14.04999999	7.208333348	732	180973	1.068333348	4.125	16.54166667	7.758333405	1740	173278	1.160000016	4.558333317
2	4	518	36	121.4833333	104	16.12499996	8.824999948	714	190807	1.215833314	4.508333345	16.54166667	7.758333405	1740	173278	1.160000016	4.558333317
2	4	526	37.01666667	121.7166667	60	16.44166658	7.416666741	713	188504	1.157499996	3.991666675	16.54166667	7.758333405	1740	173278	1.160000016	4.558333317
2	17	457	39.38333333	123.4833333	51	13.97500013	4.700000008	805	175107	1.030833347	3.424999952	16.54166667	7.758333405	1740	173278	1.160000016	4.558333317
2	12	488	38.6	122.45	110	14.47083338	6.408333351	660	185668.5	1.061666685	4.324999948	16.54166667	7.758333405	1740	173278	1.160000016	4.558333317
2	17	18	39.16666667	123.65	51	13.72499993	5.23333328	814	174785	1.050000014	3.758333246	16.54166667	7.758333405	1740	173278	1.160000016	4.558333317
2	17	61	39.6	123.6833333	111	13.82499992	4.291666786	851	172938	1.016666686	3.091666679	16.54166667	7.758333405	1740	173278	1.160000016	4.558333317
2	13	140	40.01666667	123.8	NA	13.64166659	3.324999948	887	171351	0.974999995	2.658333321	16.54166667	7.758333405	1740	173278	1.160000016	4.558333317
2	10	427	38.85	123.5	69	14.23333326	7.458333341	731	181188	1.073333348	4.166666667	16.54166667	7.758333405	1740	173278	1.160000016	4.558333317
2	19	274	36.38333333	121.8666667	147	16.50000008	7.925000044	720	188486	1.191666665	4.241666635	16.54166667	7.758333405	1740	173278	1.160000016	4.558333317
2	11	183	38.6	123.3166667	142	14.29166651	7.475000103	735	181060	1.07666668	4.166666667	16.54166667	7.758333405	1740	173278	1.160000016	4.558333317
2	2	27	42.11666667	124.2	157	12.69166654	0.766666849	724	170871	0.845833328	2.616666635	16.54166667	7.758333405	1740	173278	1.160000016	4.558333317
2	9	305	41.6	124.0833333	105	12.74166662	0.999999801	787	169154	0.854999995	2.508333335	16.54166667	7.758333405	1740	173278	1.160000016	4.558333317
2	8	137	40.48333333	123.9166667	125	13.28333314	2.458333333	904	170061	0.925833335	2.466666669	16.54166667	7.758333405	1740	173278	1.160000016	4.558333317
2	1	34	38.53333333	123	126	14.32500001	7.458333492	733	181209	1.07666668	4.174999992	16.54166667	7.758333405	1740	173278	1.160000016	4.558333317
2	22	463	37.16666667	122	77	16.40000008	7.50833325	715	188104	1.159166661	4.074999988	16.54166667	7.758333405	1740	173278	1.160000016	4.558333317
2	10	654	38.85	123.5	138	14.23333326	7.458333341	731	181188	1.073333348	4.166666667	16.54166667	7.758333405	1740	173278	1.160000016	4.558333317
2	4	116	36.13333333	121.65	94	16.39166655	8.558333457	719	189761.5	1.210833319	4.449999988	16.54166667	7.758333405	1740	173278	1.160000016	4.558333317
2	4	152	37	121.8333333	150	16.41666649	7.450000122	715	188329.5	1.158333329	4.025000016	16.54166667	7.758333405	1740	173278	1.160000016	4.558333317
2	17	18	39.16666667	123.65	83	13.72499993	5.23333328	814	174785	1.050000014	3.758333246	16.54166667	7.758333405	1740	173278	1.160000016	4.558333317
2	5	211	39.25	123.55	12	13.94999997	4.966666589	805	175023.5	1.042500017	3.600000044	16.54166667	7.758333405	1740	173278	1.160000016	4.558333317
2	8	NA	42.01666667	125.0833333	77	12.75833319	1.424999992	890	168446	0.869999996	2.383333355	16.54166667	7.758333405	1740	173278	1.160000016	4.558333317
2	12	488	38.6	122.45	29	14.47083338	6.408333351	660	185668.5	1.061666685	4.324999948	16.54166667	7.758333405	1740	173278	1.160000016	4.558333317
2	11	305	38.68333333	123.1166667	NA	14.13333332	7.358333297	706	183078	1.070416681	4.220833292	16.54166667	7.758333405	1740	173278	1.160000016	4.558333317
2	14	259	37.8	122.1666667	NA	16.25000014	7.583333229	718	187501	1.159999994	4.158333341	16.54166667	7.758333405	1740	173278	1.160000016	4.558333317
2	21	NA	39.33333333	123.25	NA	14.04999992	4.73333327	767	176958	1.026666669	3.525000036	16.54166667	7.758333405	1740	173278	1.160000016	4.558333317
2	10	427	38.85	123.5	46	14.23333326	7.458333341	731	181188	1.073333348	4.166666667	16.54166667	7.758333405	1740	173278	1.160000016	4.558333317
2	12	488	38.55	122.4166667	110	14.49166663	6.583333333	656	186066.5	1.063750016	4.366666675	16.54166667	7.758333405	1740	173278	1.160000016	4.558333317
2	12	488	38.6	122.45	95	14.47083338	6.408333351	660	185668.5	1.061666685	4.324999948	16.54166667	7.758333405	1740	173278	1.160000016	4.558333317
2	8	241	40.96666667	123.95	94	12.91666673	1.650000016	876	168881.5	0.879999999	2.408333351	16.54166667	7.758333405	1740	173278	1.160000016	4.558333317
2	2	27	42.11666667	124.2	89	12.69166654	0.766666849	724	170871	0.845833328	2.616666635	16.54166667	7.758333405	1740	173278	1.160000016	4.558333317
2	13	91	40.23333333	123.8166667	110	13.48333317	2.941666683	892	170884	0.954999983	2.583333343	16.54166667	7.758333405	1740	173278	1.160000016	4.558333317
2	20	415	42.2	124.1166667	NA	12.79166681	0.883333206	705	171622	0.851666655	2.641666631	16.54166667	7.758333405	1740	173278	1.160000016	4.558333317
2	14	49	36.51666667	121.8	99	16.5333331	7.616666595	718	188583.5	1.176666665	4.083333313	16.54166667	7.758333405	1740	173278	1.160000016	4.558333317
2	5	549	39.85	123.7666667	155	13.72500003	3.708333214	879	171848	0.994166666	2.808333317	16.54166667	7.758333405	1740	173278	1.160000016	4.558333317
2	17	61	39.6	123.6833333	92	13.82499992	4.291666786	851	172938	1.016666686	3.091666679	16.54166667	7.758333405	1740	173278	1.160000016	4.558333317
2	12	488	38.6	122.45	130	14.47083338	6.408333351	660	185668.5	1.061666685	4.324999948	16.54166667	7.758333405	1740	173278	1.160000016	4.558333317
2	10	631	38.96666667	123.4833333	110	14.04999999	7.208333348	732	180973	1.068333348	4.125	16.54166667	7.758333405	1740	173278	1.160000016	4.558333317
2	23	NA	41.98333333	124.1666667	145	12.73333319	0.850000083	739	170215	0.84999999	2.574999988	16.54166667	7.758333405	1740	173278	1.160000016	4.558333317
2	18	762	40.55	123.9166667	58	13.23333329	2.316666623	902	169923	0.916666675	2.466666669	16.54166667	7.758333405	1740	173278	1.160000016	4.558333317
2	8	NA	42.05	124.95	81	12.39166675	0.89166679	923	167674	0.852083337	2.233333309	16.54166667	7.758333405	1740	173278	1.160000016	4.558333317
2	20	366	42.1	124.1166667	90	12.81666674	0.924999853	728	170448	0.854166653	2.599999984	16.54166667	7.758333405	1740	173278	1.160000016	4.558333317
2	21	244	39.18333333	123.25	81	14.15833326	4.991666685	757	177460	1.038333344	3.766666631	16.54166667	7.758333405	1740	173278	1.160000016	4.558333317
2	1	30	36.26666667	121.8	135	16.55416658	8.095833294	720	188893	1.199999996	4.358333349	16.54166667	7.758333405	1740	173278	1.160000016	4.558333317
2	8	NA	41.05	123.95	97	12.39166675	0.89166679	923	167674	0.852083337	2.233333309	16.54166667	7.758333405	1740	173278	1.160000016	4.558333317
2	1	34	38.53333333	123	119	14.32500001	7.458333492	733	181209	1.07666668	4.174999992	16.54166667	7.758333405	1740	173278	1.160000016	4.558333317
2	13	91	40.11666667	123.8333333	138	13.5749998	3.149999917	894	171039	0.966666648	2.591666669	16.54166667	7.758333405	1740	173278	1.160000016	4.558333317
2	5	NA	39.35	123.6	128	13.92500018	4.766666561	827	174171	1.036666676	3.408333302	16.54166667	7.758333405	1740	173278	1.160000016	4.558333317
2	4	49	36.1	121.6166667	113	16.39166655	8.558333457	719	189761.5	1.210833319	4.449999988	16.54166667	7.758333405	1740	173278	1.160000016	4.558333317
2	22	46	38.01666667	122.7333333	154	15.92500005	8.599999848	721	186670	1.17833332	4.450000028	16.54166667	7.758333405	1740	173278	1.160000016	4.558333317
2	18	30	40.21666667	122.0166667	106	12.79999997	1.316666663	846	168713	0.869166671	2.433333337	16.54166667	7.758333405	1740	173278	1.160000016	4.558333317
2	4	152	35.91666667	121.4666667	117	15.60000004	9.074999899	714	191003	1.218333311	4.524999996	16.54166667	7.758333405	1740	173278	1.160000016	4.558333317
2	9	183	41.71666667	124.1166667	83	12.74166675	0.925000032	773	169385	0.849999993	2.516666661	16.54166667	7.758333405	1740	173278	1.160000016	4.558333317
2	2	30	41.18333333	124.1166667	120	12.67500009	1.183333198	871	168405	0.861666668	2.400000026	16.54166667	7.758333405	1740	173278	1.160000016	4.558333317
2	7	213	38.8	123.0333333	NA	13.95833342	7.125000015	696	183499	1.065833348	4.23333329	16.54166667	7.758333405	1740	173278	1.160000016	4.558333317
2	18	61	41.38333333	124.0166667	82	12.7833334	1.208333512	822	168881	0.863333333	2.475000014	16.54166667	7.758333405	1740	173278	1.160000016	4.558333317
2	10	631	38.96666667	123.4833333	60	14.04999999	7.208333348	732	180973	1.068333348	4.125	16.54166667	7.758333405	1740	173278	1.160000016	4.558333317
2	10	631	38.96666667	123.4833333	149	14.04999999	7.208333348	732	180973	1.068333348	4.125	16.54166667	7.758333405	1740	173278	1.160000016	4.558333317
2	18	61	41.38333333	124.0166667	43	12.7833334	1.208333512	822	168881	0.863333333	2.475000014	16.54166667	7.758333405	1740	173278	1.160000016	4.558333317
2	13	140	40.01666667	123.8	182	13.64166659	3.324999948	887	171351	0.974999995	2.658333321	16.54166667	7.758333405	1740	173278	1.160000016	4.558333317
2	4	518	36	121.4833333	132	16.12499996	8.824999948	714	190807	1.215833314	4.508333345	16.54166667	7.758333405	1740	173278	1.160000016	4.558333317
2	10	427	38.85	123.5	67	14.23333326	7.458333341	731	181188	1.073333348	4.166666667	16.54166667	7.758333405	1740	173278	1.160000016	4.558333317
2	18	503	40.46666667	124.1333333	48	13.22499994	2.424999932	928	169439	0.930833332	2.391666641	16.54166667	7.758333405	1740	173278	1.160000016	4.558333317
2	4	91	36.01666667	121.5166667	65	16.16666675	8.924999913	713	190792.5	1.216666646	4.483333309	16.54166667	7.758333405	1740	173278	1.160000016	4.558333317
2	11	91	39.08333333	123.4833333	179	13.73333327	5.466666669	770	177289	1.050833351	3.958333333	16.54166667	7.758333405	1740	173278	1.160000016	4.558333317
2	4	823	36.01666667	121.4666667	104	16.12499996	8.824999948	714	190807	1.215833314	4.508333345	16.54166667	7.758333405	1740	173278	1.160000016	4.558333317
2	2	30	41.18333333	124.1166667	125	12.67500009	1.183333198	871	168405	0.861666668	2.400000026	16.54166667	7.758333405	1740	173278	1.160000016	4.558333317
2	7	268	38.91666667	123.2833333	97	13.98333337	7.166666761	712	182620	1.06666668	4.166666627	16.54166667	7.758333405	1740	173278	1.160000016	4.558333317
2	20	415	42.13333333	124.1333333	NA	12.80000015	0.891666571	715	171103	0.851666655	2.633333286	16.54166667	7.758333405	1740	173278	1.160000016	4.558333317
2	3	122	38.36666667	122.9666667	159	14.30416667	7.404166689	726	181668.5	1.07666668	4.191666643	16.54166667	7.758333405	1740	173278	1.160000016	4.558333317
2	20	415	42.13333333	124.1333333	77	12.80000015	0.891666571	715	171103	0.851666655	2.633333286	16.54166667	7.758333405	1740	173278	1.160000016	4.558333317
2	8	122	40.85	123.95	122	12.99166677	1.816666722	889	169100	0.884999994	2.416666677	16.54166667	7.758333405	1740	173278	1.160000016	4.558333317
2	9	701	41.81666667	123.9333333	115	13.09166686	1.291666508	727	170077.5	0.870833324	2.574999988	16.54166667	7.758333405	1740	173278	1.160000016	4.558333317
2	4	91	36.01666667	121.5166667	NA	16.16666675	8.924999913	713	190792.5	1.216666646	4.483333309	16.54166667	7.758333405	1740	173278	1.160000016	4.558333317
2	6	91	40.35	124	150	13.37500003	2.708333373	917	170056	0.944166659	2.450000018	16.54166667	7.758333405	1740	173278	1.160000016	4.558333317
2	4	585	36.35	121.8166667	138	16.5083334	7.991666595	718	188667	1.192499998	4.258333345	16.54166667	7.758333405	1740	173278	1.160000016	4.558333317
2	2	27	42.11666667	124.2	107	12.69166654	0.766666849	724	170871	0.845833328	2.616666635	16.54166667	7.758333405	1740	173278	1.160000016	4.558333317
2	18	762	41.38333333	123.85	60	13.0249999	1.466666599	790	169292	0.873333334	2.50000001	16.54166667	7.758333405	1740	173278	1.160000016	4.558333317
2	16	140	38.35	122.2333333	140	14.2416666	7.483333468	633	188239	1.070000018	4.466666679	16.54166667	7.758333405	1740	173278	1.160000016	4.558333317
2	17	774	39.5	123.5	71	13.92499996	4.466666579	818	174428.5	1.020833338	3.266666651	16.54166667	7.758333405	1740	173278	1.160000016	4.558333317
2	13	91	40.23333333	123.8166667	152	13.48333317	2.941666683	892	170884	0.954999983	2.583333343	16.54166667	7.758333405	1740	173278	1.160000016	4.558333317
2	10	427	38.85	123.5	135	14.23333326	7.458333341	731	181188	1.073333348	4.166666667	16.54166667	7.758333405	1740	173278	1.160000016	4.558333317
2	18	579	41.7	124.0166667	108	12.91666653	1.133333385	763	169514.5	0.861666666	2.525000006	16.54166667	7.758333405	1740	173278	1.160000016	4.558333317
2	14	213	37	122.05	129	16.37499998	7.533333246	717	188002	1.163333324	4.091666679	16.54166667	7.758333405	1740	173278	1.160000016	4.558333317
2	9	686	41.81666667	123.9333333	107	13.09166686	1.291666508	727	170077.5	0.870833324	2.574999988	16.54166667	7.758333405	1740	173278	1.160000016	4.558333317
2	23	NA	41.98333333	124.1666667	159	12.73333319	0.850000083	739	170215	0.84999999	2.574999988	16.54166667	7.758333405	1740	173278	1.160000016	4.558333317
2	9	686	41.81666667	123.9333333	NA	13.09166686	1.291666508	727	170077.5	0.870833324	2.574999988	16.54166667	7.758333405	1740	173278	1.160000016	4.558333317
2	7	268	38.91666667	123.2833333	145	13.98333337	7.166666761	712	182620	1.06666668	4.166666627	16.54166667	7.758333405	1740	173278	1.160000016	4.558333317
2	5	482	39.65	123.6166667	132	13.79999998	4.158333421	843	173250	1.00833333	3.058333337	16.54166667	7.758333405	1740	173278	1.160000016	4.558333317
2	17	457	39.38333333	123.4833333	165	13.97500013	4.700000008	805	175107	1.030833347	3.424999952	16.54166667	7.758333405	1740	173278	1.160000016	4.558333317
2	20	415	42.13333333	124.1333333	NA	12.80000015	0.891666571	715	171103	0.851666655	2.633333286	16.54166667	7.758333405	1740	173278	1.160000016	4.558333317
2	18	579	41.7	124.0166667	46	12.91666653	1.133333385	763	169514.5	0.861666666	2.525000006	16.54166667	7.758333405	1740	173278	1.160000016	4.558333317
2	11	305	38.68333333	123.1166667	55	14.13333332	7.358333297	706	183078	1.070416681	4.220833292	16.54166667	7.758333405	1740	173278	1.160000016	4.558333317
2	16	140	38.35	122.2333333	83	14.2416666	7.483333468	633	188239	1.070000018	4.466666679	16.54166667	7.758333405	1740	173278	1.160000016	4.558333317
2	17	18	39.16666667	123.65	138	13.72499993	5.23333328	814	174785	1.050000014	3.758333246	16.54166667	7.758333405	1740	173278	1.160000016	4.558333317
2	4	585	36.35	121.8166667	147	16.5083334	7.991666595	718	188667	1.192499998	4.258333345	16.54166667	7.758333405	1740	173278	1.160000016	4.558333317
2	18	24	41.83333333	124.1333333	138	12.78333314	0.941666762	759	169696	0.853333323	2.549999992	16.54166667	7.758333405	1740	173278	1.160000016	4.558333317
2	15	159	35.83333333	121.3833333	76	14.7708332	8.89166675	722	190672.5	1.187499993	4.599999984	16.54166667	7.758333405	1740	173278	1.160000016	4.558333317
2	20	NA	41.46666667	123.8833333	68	13.02499994	1.391666611	777	169349	0.871666669	2.516666661	16.54166667	7.758333405	1740	173278	1.160000016	4.558333317
2	17	774	39.5	123.5	124	13.92499996	4.466666579	818	174428.5	1.020833338	3.266666651	16.54166667	7.758333405	1740	173278	1.160000016	4.558333317
2	14	146	36.5	121.8	108	16.5333331	7.616666595	718	188583.5	1.176666665	4.083333313	16.54166667	7.758333405	1740	173278	1.160000016	4.558333317
2	12	488	38.55	122.4166667	117	14.49166663	6.583333333	656	186066.5	1.063750016	4.366666675	16.54166667	7.758333405	1740	173278	1.160000016	4.558333317
2	9	305	41.6	124.0833333	87	12.74166662	0.999999801	787	169154	0.854999995	2.508333335	16.54166667	7.758333405	1740	173278	1.160000016	4.558333317
2	9	183	41.71666667	124.1166667	92	12.74166675	0.925000032	773	169385	0.849999993	2.516666661	16.54166667	7.758333405	1740	173278	1.160000016	4.558333317
2	17	61	39.6	123.6833333	130	13.82499992	4.291666786	851	172938	1.016666686	3.091666679	16.54166667	7.758333405	1740	173278	1.160000016	4.558333317
2	23	NA	41.98333333	124.1666667	138	12.73333319	0.850000083	739	170215	0.84999999	2.574999988	16.54166667	7.758333405	1740	173278	1.160000016	4.558333317
2	17	805	39.5	123.5	110	13.92499996	4.466666579	818	174428.5	1.020833338	3.266666651	16.54166667	7.758333405	1740	173278	1.160000016	4.558333317
2	10	207	38.95	123.6333333	220	14.2208332	7.475000004	736.5	180981	1.075833345	4.154166669	16.54166667	7.758333405	1740	173278	1.160000016	4.558333317
2	18	61	41.38333333	124.0166667	NA	12.7833334	1.208333512	822	168881	0.863333333	2.475000014	16.54166667	7.758333405	1740	173278	1.160000016	4.558333317
2	4	152	35.91666667	121.4666667	71	15.60000004	9.074999899	714	191003	1.218333311	4.524999996	16.54166667	7.758333405	1740	173278	1.160000016	4.558333317
2	11	183	38.6	123.3166667	110	14.29166651	7.475000103	735	181060	1.07666668	4.166666667	16.54166667	7.758333405	1740	173278	1.160000016	4.558333317
2	9	305	41.6	124.0833333	69	12.74166662	0.999999801	787	169154	0.854999995	2.508333335	16.54166667	7.758333405	1740	173278	1.160000016	4.558333317
2	16	85	38.31666667	122.35	32	14.2541666	7.966666708	636	188394.5	1.080833343	4.433333377	16.54166667	7.758333405	1740	173278	1.160000016	4.558333317
2	4	526	37.01666667	121.7166667	126	16.44166658	7.416666741	713	188504	1.157499996	3.991666675	16.54166667	7.758333405	1740	173278	1.160000016	4.558333317
2	8	241	40.96666667	123.95	103	12.91666673	1.650000016	876	168881.5	0.879999999	2.408333351	16.54166667	7.758333405	1740	173278	1.160000016	4.558333317
2	18	30	40.21666667	122.0166667	163	12.79999997	1.316666663	846	168713	0.869166671	2.433333337	16.54166667	7.758333405	1740	173278	1.160000016	4.558333317
2	2	232	41.68333333	123.9166667	139	13.04166657	1.324999928	748	169669	0.869999996	2.549999992	16.54166667	7.758333405	1740	173278	1.160000016	4.558333317
2	17	61	39.83333333	123.8	132	13.74166653	3.758333345	887	171677	0.996666664	2.799999972	16.54166667	7.758333405	1740	173278	1.160000016	4.558333317
2	16	85	38.31666667	122.35	118	14.2541666	7.966666708	636	188394.5	1.080833343	4.433333377	16.54166667	7.758333405	1740	173278	1.160000016	4.558333317
2	11	91	39.08333333	123.4833333	140	13.73333327	5.466666669	770	177289	1.050833351	3.958333333	16.54166667	7.758333405	1740	173278	1.160000016	4.558333317
2	18	37	41.78333333	124.0666667	109	12.84999983	1.041666786	757	169643	0.856666659	2.549999992	16.54166667	7.758333405	1740	173278	1.160000016	4.558333317
2	14	244	37.3	122.2666667	146	16.34166688	7.599999829	717	187655	1.164166657	4.133333325	16.54166667	7.758333405	1740	173278	1.160000016	4.558333317
2	5	NA	39.35	123.6	NA	13.92500018	4.766666561	827	174171	1.036666676	3.408333302	16.54166667	7.758333405	1740	173278	1.160000016	4.558333317
2	7	268	38.91666667	123.2833333	97	13.98333337	7.166666761	712	182620	1.06666668	4.166666627	16.54166667	7.758333405	1740	173278	1.160000016	4.558333317
2	4	152	37	121.8333333	155	16.41666649	7.450000122	715	188329.5	1.158333329	4.025000016	16.54166667	7.758333405	1740	173278	1.160000016	4.558333317
2	2	30	41.18333333	124.1166667	128	12.67500009	1.183333198	871	168405	0.861666668	2.400000026	16.54166667	7.758333405	1740	173278	1.160000016	4.558333317
2	18	762	40.55	123.9166667	106	13.23333329	2.316666623	902	169923	0.916666675	2.466666669	16.54166667	7.758333405	1740	173278	1.160000016	4.558333317
2	11	91	39.08333333	123.4833333	168	13.73333327	5.466666669	770	177289	1.050833351	3.958333333	16.54166667	7.758333405	1740	173278	1.160000016	4.558333317
2	19	488	37.43333333	122.3	62	16.33333351	7.608333234	717	187551	1.164999989	4.141666651	16.54166667	7.758333405	1740	173278	1.160000016	4.558333317
2	4	945	36.01666667	121.4666667	125	16.20833317	8.725000193	714	190729	1.216666646	4.5	16.54166667	7.758333405	1740	173278	1.160000016	4.558333317
2	8	122	40.85	123.95	91	12.99166677	1.816666722	889	169100	0.884999994	2.416666677	16.54166667	7.758333405	1740	173278	1.160000016	4.558333317
2	13	335	39.85	123.7166667	NA	13.71666674	3.699999849	865	172178.5	0.990833336	2.808333317	16.54166667	7.758333405	1740	173278	1.160000016	4.558333317
2	21	244	39.18333333	123.25	151	14.15833326	4.991666685	757	177460	1.038333344	3.766666631	16.54166667	7.758333405	1740	173278	1.160000016	4.558333317
2	15	76	37.9	122.5833333	137	16.0666666	7.958333333	723	186740	1.164166657	4.266666631	16.54166667	7.758333405	1740	173278	1.160000016	4.558333317
2	18	NA	41.2	123.95	139	12.86666672	1.437500119	844	168802	0.870833336	2.449999998	16.54166667	7.758333405	1740	173278	1.160000016	4.558333317
2	20	NA	41.46666667	123.8833333	91	13.02499994	1.391666611	777	169349	0.871666669	2.516666661	16.54166667	7.758333405	1740	173278	1.160000016	4.558333317
2	11	91	39.08333333	123.4833333	157	13.73333327	5.466666669	770	177289	1.050833351	3.958333333	16.54166667	7.758333405	1740	173278	1.160000016	4.558333317
2	18	579	41.25	123.9833333	120	12.79999997	1.316666663	846	168713	0.869166671	2.433333337	16.54166667	7.758333405	1740	173278	1.160000016	4.558333317
2	8	NA	41.01666667	124.0833333	131	12.75833319	1.424999992	890	168446	0.869999996	2.383333355	16.54166667	7.758333405	1740	173278	1.160000016	4.558333317
2	20	366	42.1	124.1166667	105	12.81666674	0.924999853	728	170448	0.854166653	2.599999984	16.54166667	7.758333405	1740	173278	1.160000016	4.558333317
2	13	335	39.85	123.7166667	136	13.71666674	3.699999849	865	172178.5	0.990833336	2.808333317	16.54166667	7.758333405	1740	173278	1.160000016	4.558333317
2	14	244	37.3	122.2666667	124	16.34166688	7.599999829	717	187655	1.164166657	4.133333325	16.54166667	7.758333405	1740	173278	1.160000016	4.558333317
2	1	381	37.16666667	122.2	148	16.35000028	7.599999829	716	187803	1.163333324	4.125	16.54166667	7.758333405	1740	173278	1.160000016	4.558333317
2	4	116	36.13333333	121.65	141	16.39166655	8.558333457	719	189761.5	1.210833319	4.449999988	16.54166667	7.758333405	1740	173278	1.160000016	4.558333317
2	18	762	41.38333333	123.85	121	13.0249999	1.466666599	790	169292	0.873333334	2.50000001	16.54166667	7.758333405	1740	173278	1.160000016	4.558333317
2	20	366	42.1	124.1166667	172	12.81666674	0.924999853	728	170448	0.854166653	2.599999984	16.54166667	7.758333405	1740	173278	1.160000016	4.558333317
2	7	183	38.8	123.0333333	118	13.95833342	7.125000015	696	183499	1.065833348	4.23333329	16.54166667	7.758333405	1740	173278	1.160000016	4.558333317
2	1	34	38.53333333	123	79	14.32500001	7.458333492	733	181209	1.07666668	4.174999992	16.54166667	7.758333405	1740	173278	1.160000016	4.558333317
2	18	NA	41.2	123.95	131	12.86666672	1.437500119	844	168802	0.870833336	2.449999998	16.54166667	7.758333405	1740	173278	1.160000016	4.558333317
2	14	244	37.3	122.2666667	87	16.34166688	7.599999829	717	187655	1.164166657	4.133333325	16.54166667	7.758333405	1740	173278	1.160000016	4.558333317
2	2	30	41.18333333	124.1166667	109	12.67500009	1.183333198	871	168405	0.861666668	2.400000026	16.54166667	7.758333405	1740	173278	1.160000016	4.558333317
2	21	NA	39.33333333	123.25	34	14.04999992	4.73333327	767	176958	1.026666669	3.525000036	16.54166667	7.758333405	1740	173278	1.160000016	4.558333317
2	22	463	37.16666667	122	132	16.40000008	7.50833325	715	188104	1.159166661	4.074999988	16.54166667	7.758333405	1740	173278	1.160000016	4.558333317
2	20	NA	41.46666667	123.8833333	123	13.02499994	1.391666611	777	169349	0.871666669	2.516666661	16.54166667	7.758333405	1740	173278	1.160000016	4.558333317
2	10	207	38.95	123.6333333	170	14.2208332	7.475000004	736.5	180981	1.075833345	4.154166669	16.54166667	7.758333405	1740	173278	1.160000016	4.558333317
2	18	762	40.55	123.9166667	42	13.23333329	2.316666623	902	169923	0.916666675	2.466666669	16.54166667	7.758333405	1740	173278	1.160000016	4.558333317
2	23	NA	41.98333333	124.1666667	69	12.73333319	0.850000083	739	170215	0.84999999	2.574999988	16.54166667	7.758333405	1740	173278	1.160000016	4.558333317
2	15	159	35.83333333	121.3833333	163	14.7708332	8.89166675	722	190672.5	1.187499993	4.599999984	16.54166667	7.758333405	1740	173278	1.160000016	4.558333317
2	4	518	36	121.4833333	170	16.12499996	8.824999948	714	190807	1.215833314	4.508333345	16.54166667	7.758333405	1740	173278	1.160000016	4.558333317
2	18	503	40.46666667	124.1333333	93	13.22499994	2.424999932	928	169439	0.930833332	2.391666641	16.54166667	7.758333405	1740	173278	1.160000016	4.558333317
2	23	NA	41.98333333	124.1666667	114	12.73333319	0.850000083	739	170215	0.84999999	2.574999988	16.54166667	7.758333405	1740	173278	1.160000016	4.558333317
2	4	91	36.01666667	121.5166667	78	16.16666675	8.924999913	713	190792.5	1.216666646	4.483333309	16.54166667	7.758333405	1740	173278	1.160000016	4.558333317
2	1	30	36.26666667	121.8	146	16.55416658	8.095833294	720	188893	1.199999996	4.358333349	16.54166667	7.758333405	1740	173278	1.160000016	4.558333317
2	22	463	37.16666667	122	88	16.40000008	7.50833325	715	188104	1.159166661	4.074999988	16.54166667	7.758333405	1740	173278	1.160000016	4.558333317
2	2	232	41.68333333	123.9166667	72	13.04166657	1.324999928	748	169669	0.869999996	2.549999992	16.54166667	7.758333405	1740	173278	1.160000016	4.558333317
2	19	274	36.38333333	121.8666667	134	16.50000008	7.925000044	720	188486	1.191666665	4.241666635	16.54166667	7.758333405	1740	173278	1.160000016	4.558333317
2	10	427	38.85	123.5	113	14.23333326	7.458333341	731	181188	1.073333348	4.166666667	16.54166667	7.758333405	1740	173278	1.160000016	4.558333317
2	4	823	36.01666667	121.4666667	132	16.12499996	8.824999948	714	190807	1.215833314	4.508333345	16.54166667	7.758333405	1740	173278	1.160000016	4.558333317
2	6	91	40.35	124	104	13.37500003	2.708333373	917	170056	0.944166659	2.450000018	16.54166667	7.758333405	1740	173278	1.160000016	4.558333317
2	16	85	38.31666667	122.35	150	14.2541666	7.966666708	636	188394.5	1.080833343	4.433333377	16.54166667	7.758333405	1740	173278	1.160000016	4.558333317
2	8	686	40.75	123.9666667	192	13.02499998	1.949999928	899	169249	0.894166672	2.391666681	16.54166667	7.758333405	1740	173278	1.160000016	4.558333317
2	2	27	42.11666667	124.2	88	12.69166654	0.766666849	724	170871	0.845833328	2.616666635	16.54166667	7.758333405	1740	173278	1.160000016	4.558333317
2	2	232	41.68333333	123.9166667	150	13.04166657	1.324999928	748	169669	0.869999996	2.549999992	16.54166667	7.758333405	1740	173278	1.160000016	4.558333317
2	4	526	37.01666667	121.7166667	181	16.44166658	7.416666741	713	188504	1.157499996	3.991666675	16.54166667	7.758333405	1740	173278	1.160000016	4.558333317
2	8	241	40.96666667	123.95	126	12.91666673	1.650000016	876	168881.5	0.879999999	2.408333351	16.54166667	7.758333405	1740	173278	1.160000016	4.558333317
2	4	812	36	121.4833333	182	16.12499996	8.824999948	714	190807	1.215833314	4.508333345	16.54166667	7.758333405	1740	173278	1.160000016	4.558333317
2	2	NA	41.28333333	123.8166667	139	13.03333335	1.60833327	805	169248	0.87833333	2.491666685	16.54166667	7.758333405	1740	173278	1.160000016	4.558333317
2	23	NA	41.98333333	124.1666667	101	12.73333319	0.850000083	739	170215	0.84999999	2.574999988	16.54166667	7.758333405	1740	173278	1.160000016	4.558333317
2	9	701	41.81666667	123.9333333	165	13.09166686	1.291666508	727	170077.5	0.870833324	2.574999988	16.54166667	7.758333405	1740	173278	1.160000016	4.558333317
2	5	549	39.85	123.7666667	149	13.72500003	3.708333214	879	171848	0.994166666	2.808333317	16.54166667	7.758333405	1740	173278	1.160000016	4.558333317
2	4	812	36	121.4833333	106	16.12499996	8.824999948	714	190807	1.215833314	4.508333345	16.54166667	7.758333405	1740	173278	1.160000016	4.558333317
2	8	NA	42.01666667	125.0833333	NA	12.75833319	1.424999992	890	168446	0.869999996	2.383333355	16.54166667	7.758333405	1740	173278	1.160000016	4.558333317
2	13	335	39.85	123.7166667	122	13.71666674	3.699999849	865	172178.5	0.990833336	2.808333317	16.54166667	7.758333405	1740	173278	1.160000016	4.558333317
2	20	415	42.13333333	124.1333333	113	12.80000015	0.891666571	715	171103	0.851666655	2.633333286	16.54166667	7.758333405	1740	173278	1.160000016	4.558333317
2	2	76	41.28333333	123.8166667	111	13.03333335	1.60833327	805	169248	0.87833333	2.491666685	16.54166667	7.758333405	1740	173278	1.160000016	4.558333317
2	14	259	37.8	122.1666667	86	16.25000014	7.583333229	718	187501	1.159999994	4.158333341	16.54166667	7.758333405	1740	173278	1.160000016	4.558333317
2	13	NA	41.01666667	123.9166667	147	13.45000009	2.716666559	821	172356	0.919166669	2.641666651	16.54166667	7.758333405	1740	173278	1.160000016	4.558333317
2	4	597	37.01666667	121.7333333	138	16.44166658	7.416666741	713	188504	1.157499996	3.991666675	16.54166667	7.758333405	1740	173278	1.160000016	4.558333317
2	4	49	36.1	121.6166667	93	16.39166655	8.558333457	719	189761.5	1.210833319	4.449999988	16.54166667	7.758333405	1740	173278	1.160000016	4.558333317
2	2	27	42.11666667	124.2	159	12.69166654	0.766666849	724	170871	0.845833328	2.616666635	16.54166667	7.758333405	1740	173278	1.160000016	4.558333317
2	6	91	40.35	124	175	13.37500003	2.708333373	917	170056	0.944166659	2.450000018	16.54166667	7.758333405	1740	173278	1.160000016	4.558333317
2	5	482	39.65	123.6166667	70	13.79999998	4.158333421	843	173250	1.00833333	3.058333337	16.54166667	7.758333405	1740	173278	1.160000016	4.558333317
2	18	24	41.83333333	124.1333333	109	12.78333314	0.941666762	759	169696	0.853333323	2.549999992	16.54166667	7.758333405	1740	173278	1.160000016	4.558333317
2	12	488	38.6	122.45	88	14.47083338	6.408333351	660	185668.5	1.061666685	4.324999948	16.54166667	7.758333405	1740	173278	1.160000016	4.558333317
2	19	488	37.43333333	122.3	75	16.33333351	7.608333234	717	187551	1.164999989	4.141666651	16.54166667	7.758333405	1740	173278	1.160000016	4.558333317
2	13	91	40.11666667	123.8333333	85	13.5749998	3.149999917	894	171039	0.966666648	2.591666669	16.54166667	7.758333405	1740	173278	1.160000016	4.558333317
2	10	654	38.85	123.5	110	14.23333326	7.458333341	731	181188	1.073333348	4.166666667	16.54166667	7.758333405	1740	173278	1.160000016	4.558333317
2	2	NA	41.28333333	123.8166667	12	13.03333335	1.60833327	805	169248	0.87833333	2.491666685	16.54166667	7.758333405	1740	173278	1.160000016	4.558333317
2	17	457	39.38333333	123.4833333	125	13.97500013	4.700000008	805	175107	1.030833347	3.424999952	16.54166667	7.758333405	1740	173278	1.160000016	4.558333317
2	14	259	37.8	122.1666667	38	16.25000014	7.583333229	718	187501	1.159999994	4.158333341	16.54166667	7.758333405	1740	173278	1.160000016	4.558333317
2	18	61	41.38333333	124.0166667	149	12.7833334	1.208333512	822	168881	0.863333333	2.475000014	16.54166667	7.758333405	1740	173278	1.160000016	4.558333317
2	13	142	40.01666667	123.8	83	13.64166659	3.324999948	887	171351	0.974999995	2.658333321	16.54166667	7.758333405	1740	173278	1.160000016	4.558333317
2	5	NA	39.25	123.55	69	13.94999997	4.966666589	805	175023.5	1.042500017	3.600000044	16.54166667	7.758333405	1740	173278	1.160000016	4.558333317
2	4	91	36.01666667	121.5166667	NA	16.16666675	8.924999913	713	190792.5	1.216666646	4.483333309	16.54166667	7.758333405	1740	173278	1.160000016	4.558333317
2	8	137	40.48333333	123.9166667	165	13.28333314	2.458333333	904	170061	0.925833335	2.466666669	16.54166667	7.758333405	1740	173278	1.160000016	4.558333317
2	5	549	39.85	123.7666667	NA	13.72500003	3.708333214	879	171848	0.994166666	2.808333317	16.54166667	7.758333405	1740	173278	1.160000016	4.558333317
2	6	30	40.75	124.05	165	12.9666667	1.866666794	911	168991	0.890833342	2.37500001	16.54166667	7.758333405	1740	173278	1.160000016	4.558333317
2	13	91	40.23333333	123.8166667	106	13.48333317	2.941666683	892	170884	0.954999983	2.583333343	16.54166667	7.758333405	1740	173278	1.160000016	4.558333317
2	20	415	42.2	124.1166667	55	12.79166681	0.883333206	705	171622	0.851666655	2.641666631	16.54166667	7.758333405	1740	173278	1.160000016	4.558333317
2	18	579	41.25	123.9833333	117	12.79999997	1.316666663	846	168713	0.869166671	2.433333337	16.54166667	7.758333405	1740	173278	1.160000016	4.558333317
2	18	37	41.78333333	124.0666667	84	12.84999983	1.041666786	757	169643	0.856666659	2.549999992	16.54166667	7.758333405	1740	173278	1.160000016	4.558333317
2	12	488	38.6	122.45	134	14.47083338	6.408333351	660	185668.5	1.061666685	4.324999948	16.54166667	7.758333405	1740	173278	1.160000016	4.558333317
2	17	195	39.41666667	123.7333333	174	13.86666671	4.641666691	857	172966.5	1.03500001	3.274999996	16.54166667	7.758333405	1740	173278	1.160000016	4.558333317
2	2	NA	41.28333333	123.8166667	NA	13.03333335	1.60833327	805	169248	0.87833333	2.491666685	16.54166667	7.758333405	1740	173278	1.160000016	4.558333317
2	18	NA	41.2	123.95	133	12.86666672	1.437500119	844	168802	0.870833336	2.449999998	16.54166667	7.758333405	1740	173278	1.160000016	4.558333317
2	18	NA	41.2	123.95	135	12.86666672	1.437500119	844	168802	0.870833336	2.449999998	16.54166667	7.758333405	1740	173278	1.160000016	4.558333317
2	20	415	42.13333333	124.1333333	84	12.80000015	0.891666571	715	171103	0.851666655	2.633333286	16.54166667	7.758333405	1740	173278	1.160000016	4.558333317
2	9	305	41.6	124.0833333	69	12.74166662	0.999999801	787	169154	0.854999995	2.508333335	16.54166667	7.758333405	1740	173278	1.160000016	4.558333317
2	8	122	40.85	123.95	148	12.99166677	1.816666722	889	169100	0.884999994	2.416666677	16.54166667	7.758333405	1740	173278	1.160000016	4.558333317
2	13	140	40.01666667	123.8	88	13.64166659	3.324999948	887	171351	0.974999995	2.658333321	16.54166667	7.758333405	1740	173278	1.160000016	4.558333317
2	13	335	39.85	123.7166667	137	13.71666674	3.699999849	865	172178.5	0.990833336	2.808333317	16.54166667	7.758333405	1740	173278	1.160000016	4.558333317
2	6	146	40.63333333	124.1666667	85	13.02500015	2.016666691	925	168918	0.907500016	2.333333323	16.54166667	7.758333405	1740	173278	1.160000016	4.558333317
2	4	585	36.35	121.8166667	147	16.5083334	7.991666595	718	188667	1.192499998	4.258333345	16.54166667	7.758333405	1740	173278	1.160000016	4.558333317
2	8	241	40.96666667	123.95	153	12.91666673	1.650000016	876	168881.5	0.879999999	2.408333351	16.54166667	7.758333405	1740	173278	1.160000016	4.558333317
2	16	140	38.35	122.2333333	48	14.2416666	7.483333468	633	188239	1.070000018	4.466666679	16.54166667	7.758333405	1740	173278	1.160000016	4.558333317
2	17	457	39.38333333	123.4833333	60	13.97500013	4.700000008	805	175107	1.030833347	3.424999952	16.54166667	7.758333405	1740	173278	1.160000016	4.558333317
2	7	213	38.8	123.0333333	68	13.95833342	7.125000015	696	183499	1.065833348	4.23333329	16.54166667	7.758333405	1740	173278	1.160000016	4.558333317
2	18	30	41.21666667	123.0166667	59	12.79999997	1.316666663	846	168713	0.869166671	2.433333337	16.54166667	7.758333405	1740	173278	1.160000016	4.558333317
2	17	805	39.5	123.5	76	13.92499996	4.466666579	818	174428.5	1.020833338	3.266666651	16.54166667	7.758333405	1740	173278	1.160000016	4.558333317
2	7	268	38.91666667	123.2833333	71	13.98333337	7.166666761	712	182620	1.06666668	4.166666627	16.54166667	7.758333405	1740	173278	1.160000016	4.558333317
2	2	NA	41.28333333	123.8166667	43	13.03333335	1.60833327	805	169248	0.87833333	2.491666685	16.54166667	7.758333405	1740	173278	1.160000016	4.558333317
2	4	518	36	121.4833333	167	16.12499996	8.824999948	714	190807	1.215833314	4.508333345	16.54166667	7.758333405	1740	173278	1.160000016	4.558333317
2	5	549	39.85	123.7666667	150	13.72500003	3.708333214	879	171848	0.994166666	2.808333317	16.54166667	7.758333405	1740	173278	1.160000016	4.558333317
2	17	61	39.6	123.6833333	158	13.82499992	4.291666786	851	172938	1.016666686	3.091666679	16.54166667	7.758333405	1740	173278	1.160000016	4.558333317
2	23	NA	41.98333333	124.1666667	77	12.73333319	0.850000083	739	170215	0.84999999	2.574999988	16.54166667	7.758333405	1740	173278	1.160000016	4.558333317
2	9	686	41.81666667	123.9333333	NA	13.09166686	1.291666508	727	170077.5	0.870833324	2.574999988	16.54166667	7.758333405	1740	173278	1.160000016	4.558333317
2	18	37	41.78333333	124.0666667	93	12.84999983	1.041666786	757	169643	0.856666659	2.549999992	16.54166667	7.758333405	1740	173278	1.160000016	4.558333317
2	10	207	38.95	123.6333333	142	14.2208332	7.475000004	736.5	180981	1.075833345	4.154166669	16.54166667	7.758333405	1740	173278	1.160000016	4.558333317
2	19	274	36.38333333	121.8666667	182	16.50000008	7.925000044	720	188486	1.191666665	4.241666635	16.54166667	7.758333405	1740	173278	1.160000016	4.558333317
2	7	268	38.91666667	123.2833333	103	13.98333337	7.166666761	712	182620	1.06666668	4.166666627	16.54166667	7.758333405	1740	173278	1.160000016	4.558333317
2	18	503	40.46666667	124.1333333	122	13.22499994	2.424999932	928	169439	0.930833332	2.391666641	16.54166667	7.758333405	1740	173278	1.160000016	4.558333317
2	13	142	40.01666667	123.8	129	13.64166659	3.324999948	887	171351	0.974999995	2.658333321	16.54166667	7.758333405	1740	173278	1.160000016	4.558333317
2	13	91	40.11666667	123.8333333	94	13.5749998	3.149999917	894	171039	0.966666648	2.591666669	16.54166667	7.758333405	1740	173278	1.160000016	4.558333317
2	18	NA	41.2	123.95	112	12.86666672	1.437500119	844	168802	0.870833336	2.449999998	16.54166667	7.758333405	1740	173278	1.160000016	4.558333317
2	10	631	38.96666667	123.4833333	106	14.04999999	7.208333348	732	180973	1.068333348	4.125	16.54166667	7.758333405	1740	173278	1.160000016	4.558333317
2	8	NA	42.01666667	125.0833333	125	12.75833319	1.424999992	890	168446	0.869999996	2.383333355	16.54166667	7.758333405	1740	173278	1.160000016	4.558333317
2	15	159	35.83333333	121.3833333	56	14.7708332	8.89166675	722	190672.5	1.187499993	4.599999984	16.54166667	7.758333405	1740	173278	1.160000016	4.558333317
2	2	NA	41.28333333	123.8166667	60	13.03333335	1.60833327	805	169248	0.87833333	2.491666685	16.54166667	7.758333405	1740	173278	1.160000016	4.558333317
2	18	579	41.7	124.0166667	152	12.91666653	1.133333385	763	169514.5	0.861666666	2.525000006	16.54166667	7.758333405	1740	173278	1.160000016	4.558333317
2	12	518	38.36666667	122.4166667	NA	14.57916669	7.383333281	694.5	184156.5	1.079583343	4.270833294	16.54166667	7.758333405	1740	173278	1.160000016	4.558333317
2	17	61	39.83333333	123.8	65	13.74166653	3.758333345	887	171677	0.996666664	2.799999972	16.54166667	7.758333405	1740	173278	1.160000016	4.558333317
2	9	305	41.6	124.0833333	135	12.74166662	0.999999801	787	169154	0.854999995	2.508333335	16.54166667	7.758333405	1740	173278	1.160000016	4.558333317
2	23	NA	41.98333333	124.1666667	162	12.73333319	0.850000083	739	170215	0.84999999	2.574999988	16.54166667	7.758333405	1740	173278	1.160000016	4.558333317
2	9	183	41.71666667	124.1166667	104	12.74166675	0.925000032	773	169385	0.849999993	2.516666661	16.54166667	7.758333405	1740	173278	1.160000016	4.558333317
2	4	585	36.35	121.8166667	137	16.5083334	7.991666595	718	188667	1.192499998	4.258333345	16.54166667	7.758333405	1740	173278	1.160000016	4.558333317
2	22	463	37.16666667	122	83	16.40000008	7.50833325	715	188104	1.159166661	4.074999988	16.54166667	7.758333405	1740	173278	1.160000016	4.558333317
2	7	213	38.8	123.0333333	107	13.95833342	7.125000015	696	183499	1.065833348	4.23333329	16.54166667	7.758333405	1740	173278	1.160000016	4.558333317
2	6	30	40.75	124.05	120	12.9666667	1.866666794	911	168991	0.890833342	2.37500001	16.54166667	7.758333405	1740	173278	1.160000016	4.558333317
2	16	140	38.35	122.2333333	117	14.2416666	7.483333468	633	188239	1.070000018	4.466666679	16.54166667	7.758333405	1740	173278	1.160000016	4.558333317
2	18	NA	41.5	124.0333333	77	12.80833328	1.124999921	801	169063.5	0.859999993	2.491666685	16.54166667	7.758333405	1740	173278	1.160000016	4.558333317
2	9	686	41.81666667	123.9333333	51	13.09166686	1.291666508	727	170077.5	0.870833324	2.574999988	16.54166667	7.758333405	1740	173278	1.160000016	4.558333317
2	17	18	39.16666667	123.65	63	13.72499993	5.23333328	814	174785	1.050000014	3.758333246	16.54166667	7.758333405	1740	173278	1.160000016	4.558333317
2	17	774	39.5	123.5	71	13.92499996	4.466666579	818	174428.5	1.020833338	3.266666651	16.54166667	7.758333405	1740	173278	1.160000016	4.558333317
2	12	518	38.36666667	122.4166667	135	14.57916669	7.383333281	694.5	184156.5	1.079583343	4.270833294	16.54166667	7.758333405	1740	173278	1.160000016	4.558333317
2	4	823	36.01666667	121.4666667	69	16.12499996	8.824999948	714	190807	1.215833314	4.508333345	16.54166667	7.758333405	1740	173278	1.160000016	4.558333317
2	4	152	37	121.8333333	147	16.41666649	7.450000122	715	188329.5	1.158333329	4.025000016	16.54166667	7.758333405	1740	173278	1.160000016	4.558333317
2	18	579	41.25	123.9833333	123	12.79999997	1.316666663	846	168713	0.869166671	2.433333337	16.54166667	7.758333405	1740	173278	1.160000016	4.558333317
2	12	488	38.55	122.4166667	70	14.49166663	6.583333333	656	186066.5	1.063750016	4.366666675	16.54166667	7.758333405	1740	173278	1.160000016	4.558333317
2	5	NA	39.25	123.55	NA	13.94999997	4.966666589	805	175023.5	1.042500017	3.600000044	16.54166667	7.758333405	1740	173278	1.160000016	4.558333317
2	17	61	39.83333333	123.8	76	13.74166653	3.758333345	887	171677	0.996666664	2.799999972	16.54166667	7.758333405	1740	173278	1.160000016	4.558333317
2	11	91	39.08333333	123.4833333	192	13.73333327	5.466666669	770	177289	1.050833351	3.958333333	16.54166667	7.758333405	1740	173278	1.160000016	4.558333317
2	20	366	42.1	124.1166667	NA	12.81666674	0.924999853	728	170448	0.854166653	2.599999984	16.54166667	7.758333405	1740	173278	1.160000016	4.558333317
2	11	305	38.68333333	123.1166667	73	14.13333332	7.358333297	706	183078	1.070416681	4.220833292	16.54166667	7.758333405	1740	173278	1.160000016	4.558333317
2	22	46	38.01666667	122.7333333	138	15.92500005	8.599999848	721	186670	1.17833332	4.450000028	16.54166667	7.758333405	1740	173278	1.160000016	4.558333317
2	19	274	36.38333333	121.8666667	NA	16.50000008	7.925000044	720	188486	1.191666665	4.241666635	16.54166667	7.758333405	1740	173278	1.160000016	4.558333317
2	10	427	38.85	123.5	194	14.23333326	7.458333341	731	181188	1.073333348	4.166666667	16.54166667	7.758333405	1740	173278	1.160000016	4.558333317
2	17	61	39.83333333	123.8	NA	13.74166653	3.758333345	887	171677	0.996666664	2.799999972	16.54166667	7.758333405	1740	173278	1.160000016	4.558333317
2	2	27	42.11666667	124.2	130	12.69166654	0.766666849	724	170871	0.845833328	2.616666635	16.54166667	7.758333405	1740	173278	1.160000016	4.558333317
2	2	232	41.68333333	123.9166667	155	13.04166657	1.324999928	748	169669	0.869999996	2.549999992	16.54166667	7.758333405	1740	173278	1.160000016	4.558333317
2	18	37	41.78333333	124.0666667	139	12.84999983	1.041666786	757	169643	0.856666659	2.549999992	16.54166667	7.758333405	1740	173278	1.160000016	4.558333317
2	16	85	38.31666667	122.35	66	14.2541666	7.966666708	636	188394.5	1.080833343	4.433333377	16.54166667	7.758333405	1740	173278	1.160000016	4.558333317
2	22	46	38.01666667	122.7333333	188	15.92500005	8.599999848	721	186670	1.17833332	4.450000028	16.54166667	7.758333405	1740	173278	1.160000016	4.558333317
2	2	27	42.11666667	124.2	88	12.69166654	0.766666849	724	170871	0.845833328	2.616666635	16.54166667	7.758333405	1740	173278	1.160000016	4.558333317
2	13	91	40.23333333	123.8166667	126	13.48333317	2.941666683	892	170884	0.954999983	2.583333343	16.54166667	7.758333405	1740	173278	1.160000016	4.558333317
2	14	259	37.8	122.1666667	100	16.25000014	7.583333229	718	187501	1.159999994	4.158333341	16.54166667	7.758333405	1740	173278	1.160000016	4.558333317
2	17	195	39.41666667	123.7333333	158	13.86666671	4.641666691	857	172966.5	1.03500001	3.274999996	16.54166667	7.758333405	1740	173278	1.160000016	4.558333317
2	2	232	41.68333333	123.9166667	98	13.04166657	1.324999928	748	169669	0.869999996	2.549999992	16.54166667	7.758333405	1740	173278	1.160000016	4.558333317
2	17	18	39.16666667	123.65	118	13.72499993	5.23333328	814	174785	1.050000014	3.758333246	16.54166667	7.758333405	1740	173278	1.160000016	4.558333317
2	5	NA	39.35	123.6	72	13.92500018	4.766666561	827	174171	1.036666676	3.408333302	16.54166667	7.758333405	1740	173278	1.160000016	4.558333317
2	7	268	38.91666667	123.2833333	60	13.98333337	7.166666761	712	182620	1.06666668	4.166666627	16.54166667	7.758333405	1740	173278	1.160000016	4.558333317
2	8	122	40.85	123.95	123	12.99166677	1.816666722	889	169100	0.884999994	2.416666677	16.54166667	7.758333405	1740	173278	1.160000016	4.558333317
2	2	232	41.68333333	123.9166667	145	13.04166657	1.324999928	748	169669	0.869999996	2.549999992	16.54166667	7.758333405	1740	173278	1.160000016	4.558333317
2	13	NA	41.01666667	123.9166667	160	13.45000009	2.716666559	821	172356	0.919166669	2.641666651	16.54166667	7.758333405	1740	173278	1.160000016	4.558333317
2	20	366	42.1	124.1166667	117	12.81666674	0.924999853	728	170448	0.854166653	2.599999984	16.54166667	7.758333405	1740	173278	1.160000016	4.558333317
2	6	146	40.63333333	124.1666667	130	13.02500015	2.016666691	925	168918	0.907500016	2.333333323	16.54166667	7.758333405	1740	173278	1.160000016	4.558333317
2	8	137	40.48333333	123.9166667	141	13.28333314	2.458333333	904	170061	0.925833335	2.466666669	16.54166667	7.758333405	1740	173278	1.160000016	4.558333317
2	10	427	38.85	123.5	166	14.23333326	7.458333341	731	181188	1.073333348	4.166666667	16.54166667	7.758333405	1740	173278	1.160000016	4.558333317
2	10	654	38.85	123.5	123	14.23333326	7.458333341	731	181188	1.073333348	4.166666667	16.54166667	7.758333405	1740	173278	1.160000016	4.558333317
2	17	61	39.6	123.6833333	94	13.82499992	4.291666786	851	172938	1.016666686	3.091666679	16.54166667	7.758333405	1740	173278	1.160000016	4.558333317
2	1	30	36.26666667	121.8	NA	16.55416658	8.095833294	720	188893	1.199999996	4.358333349	16.54166667	7.758333405	1740	173278	1.160000016	4.558333317
2	4	152	37	121.8333333	165	16.41666649	7.450000122	715	188329.5	1.158333329	4.025000016	16.54166667	7.758333405	1740	173278	1.160000016	4.558333317
2	11	183	38.6	123.3166667	153	14.29166651	7.475000103	735	181060	1.07666668	4.166666667	16.54166667	7.758333405	1740	173278	1.160000016	4.558333317
2	5	482	39.65	123.6166667	119	13.79999998	4.158333421	843	173250	1.00833333	3.058333337	16.54166667	7.758333405	1740	173278	1.160000016	4.558333317
2	4	518	36	121.4833333	157	16.12499996	8.824999948	714	190807	1.215833314	4.508333345	16.54166667	7.758333405	1740	173278	1.160000016	4.558333317
2	17	195	39.41666667	123.7333333	171	13.86666671	4.641666691	857	172966.5	1.03500001	3.274999996	16.54166667	7.758333405	1740	173278	1.160000016	4.558333317
2	7	183	38.8	123.0333333	117	13.95833342	7.125000015	696	183499	1.065833348	4.23333329	16.54166667	7.758333405	1740	173278	1.160000016	4.558333317
2	3	219	38.6	122.65	117	14.00833343	7.058333285	673	184981	1.065833348	4.316666663	16.54166667	7.758333405	1740	173278	1.160000016	4.558333317
2	10	654	38.85	123.5	100	14.23333326	7.458333341	731	181188	1.073333348	4.166666667	16.54166667	7.758333405	1740	173278	1.160000016	4.558333317
2	23	NA	41.98333333	124.1666667	127	12.73333319	0.850000083	739	170215	0.84999999	2.574999988	16.54166667	7.758333405	1740	173278	1.160000016	4.558333317
2	13	NA	40.01666667	122.9166667	123	13.45000009	2.716666559	821	172356	0.919166669	2.641666651	16.54166667	7.758333405	1740	173278	1.160000016	4.558333317
2	4	116	36.13333333	121.65	92	16.39166655	8.558333457	719	189761.5	1.210833319	4.449999988	16.54166667	7.758333405	1740	173278	1.160000016	4.558333317
2	2	76	41.28333333	123.8166667	99	13.03333335	1.60833327	805	169248	0.87833333	2.491666685	16.54166667	7.758333405	1740	173278	1.160000016	4.558333317
2	4	183	35.91666667	121.4666667	127	15.60000004	9.074999899	714	191003	1.218333311	4.524999996	16.54166667	7.758333405	1740	173278	1.160000016	4.558333317
2	18	579	41.25	123.9833333	153	12.79999997	1.316666663	846	168713	0.869166671	2.433333337	16.54166667	7.758333405	1740	173278	1.160000016	4.558333317
2	9	183	41.71666667	124.1166667	101	12.74166675	0.925000032	773	169385	0.849999993	2.516666661	16.54166667	7.758333405	1740	173278	1.160000016	4.558333317
2	5	110	39.35	123.6	132	13.92500018	4.766666561	827	174171	1.036666676	3.408333302	16.54166667	7.758333405	1740	173278	1.160000016	4.558333317
2	18	579	41.7	124.0166667	126	12.91666653	1.133333385	763	169514.5	0.861666666	2.525000006	16.54166667	7.758333405	1740	173278	1.160000016	4.558333317
2	7	183	38.8	123.0333333	144	13.95833342	7.125000015	696	183499	1.065833348	4.23333329	16.54166667	7.758333405	1740	173278	1.160000016	4.558333317
2	1	34	38.53333333	123	113	14.32500001	7.458333492	733	181209	1.07666668	4.174999992	16.54166667	7.758333405	1740	173278	1.160000016	4.558333317
2	20	415	42.2	124.1166667	115	12.79166681	0.883333206	705	171622	0.851666655	2.641666631	16.54166667	7.758333405	1740	173278	1.160000016	4.558333317
2	6	30	40.75	124.05	147	12.9666667	1.866666794	911	168991	0.890833342	2.37500001	16.54166667	7.758333405	1740	173278	1.160000016	4.558333317
2	4	91	36.01666667	121.5166667	197	16.16666675	8.924999913	713	190792.5	1.216666646	4.483333309	16.54166667	7.758333405	1740	173278	1.160000016	4.558333317
2	8	137	40.48333333	123.9166667	129	13.28333314	2.458333333	904	170061	0.925833335	2.466666669	16.54166667	7.758333405	1740	173278	1.160000016	4.558333317
2	18	37	41.78333333	124.0666667	175	12.84999983	1.041666786	757	169643	0.856666659	2.549999992	16.54166667	7.758333405	1740	173278	1.160000016	4.558333317
2	23	NA	41.98333333	124.1666667	164	12.73333319	0.850000083	739	170215	0.84999999	2.574999988	16.54166667	7.758333405	1740	173278	1.160000016	4.558333317
2	10	207	38.95	123.6333333	183	14.2208332	7.475000004	736.5	180981	1.075833345	4.154166669	16.54166667	7.758333405	1740	173278	1.160000016	4.558333317
2	23	NA	41.98333333	124.1666667	127	12.73333319	0.850000083	739	170215	0.84999999	2.574999988	16.54166667	7.758333405	1740	173278	1.160000016	4.558333317
2	23	NA	41.98333333	124.1666667	93	12.73333319	0.850000083	739	170215	0.84999999	2.574999988	16.54166667	7.758333405	1740	173278	1.160000016	4.558333317
2	5	549	39.85	123.7666667	133	13.72500003	3.708333214	879	171848	0.994166666	2.808333317	16.54166667	7.758333405	1740	173278	1.160000016	4.558333317
2	5	NA	39.25	123.55	97	13.94999997	4.966666589	805	175023.5	1.042500017	3.600000044	16.54166667	7.758333405	1740	173278	1.160000016	4.558333317
2	16	85	38.31666667	122.35	82	14.2541666	7.966666708	636	188394.5	1.080833343	4.433333377	16.54166667	7.758333405	1740	173278	1.160000016	4.558333317
2	2	76	41.28333333	123.8166667	97	13.03333335	1.60833327	805	169248	0.87833333	2.491666685	16.54166667	7.758333405	1740	173278	1.160000016	4.558333317
2	18	24	41.83333333	124.1333333	156	12.78333314	0.941666762	759	169696	0.853333323	2.549999992	16.54166667	7.758333405	1740	173278	1.160000016	4.558333317
2	11	183	38.6	123.3166667	138	14.29166651	7.475000103	735	181060	1.07666668	4.166666667	16.54166667	7.758333405	1740	173278	1.160000016	4.558333317
2	17	61	39.6	123.6833333	67	13.82499992	4.291666786	851	172938	1.016666686	3.091666679	16.54166667	7.758333405	1740	173278	1.160000016	4.558333317
2	20	NA	41.46666667	123.8833333	106	13.02499994	1.391666611	777	169349	0.871666669	2.516666661	16.54166667	7.758333405	1740	173278	1.160000016	4.558333317
2	11	305	38.68333333	123.1166667	70	14.13333332	7.358333297	706	183078	1.070416681	4.220833292	16.54166667	7.758333405	1740	173278	1.160000016	4.558333317
2	13	NA	40.01666667	122.9166667	121	13.45000009	2.716666559	821	172356	0.919166669	2.641666651	16.54166667	7.758333405	1740	173278	1.160000016	4.558333317
2	11	305	38.68333333	123.1166667	71	14.13333332	7.358333297	706	183078	1.070416681	4.220833292	16.54166667	7.758333405	1740	173278	1.160000016	4.558333317
2	4	91	36.01666667	121.5166667	95	16.16666675	8.924999913	713	190792.5	1.216666646	4.483333309	16.54166667	7.758333405	1740	173278	1.160000016	4.558333317
2	2	76	41.28333333	123.8166667	127	13.03333335	1.60833327	805	169248	0.87833333	2.491666685	16.54166667	7.758333405	1740	173278	1.160000016	4.558333317
2	8	NA	42.05	124.95	151	12.39166675	0.89166679	923	167674	0.852083337	2.233333309	16.54166667	7.758333405	1740	173278	1.160000016	4.558333317
2	20	NA	41.46666667	123.8833333	119	13.02499994	1.391666611	777	169349	0.871666669	2.516666661	16.54166667	7.758333405	1740	173278	1.160000016	4.558333317
2	17	457	39.38333333	123.4833333	106	13.97500013	4.700000008	805	175107	1.030833347	3.424999952	16.54166667	7.758333405	1740	173278	1.160000016	4.558333317
2	5	549	39.85	123.7666667	149	13.72500003	3.708333214	879	171848	0.994166666	2.808333317	16.54166667	7.758333405	1740	173278	1.160000016	4.558333317
2	12	488	38.6	122.45	78	14.47083338	6.408333351	660	185668.5	1.061666685	4.324999948	16.54166667	7.758333405	1740	173278	1.160000016	4.558333317
2	14	244	37.3	122.2666667	130	16.34166688	7.599999829	717	187655	1.164166657	4.133333325	16.54166667	7.758333405	1740	173278	1.160000016	4.558333317
2	14	213	37	122.05	126	16.37499998	7.533333246	717	188002	1.163333324	4.091666679	16.54166667	7.758333405	1740	173278	1.160000016	4.558333317
2	13	335	39.85	123.7166667	117	13.71666674	3.699999849	865	172178.5	0.990833336	2.808333317	16.54166667	7.758333405	1740	173278	1.160000016	4.558333317
2	18	61	41.38333333	124.0166667	107	12.7833334	1.208333512	822	168881	0.863333333	2.475000014	16.54166667	7.758333405	1740	173278	1.160000016	4.558333317
2	2	30	41.18333333	124.1166667	105	12.67500009	1.183333198	871	168405	0.861666668	2.400000026	16.54166667	7.758333405	1740	173278	1.160000016	4.558333317
2	13	335	39.85	123.7166667	77	13.71666674	3.699999849	865	172178.5	0.990833336	2.808333317	16.54166667	7.758333405	1740	173278	1.160000016	4.558333317
2	15	76	37.9	122.5833333	81	16.0666666	7.958333333	723	186740	1.164166657	4.266666631	16.54166667	7.758333405	1740	173278	1.160000016	4.558333317
2	18	457	40.46666667	124.1333333	43	13.22499994	2.424999932	928	169439	0.930833332	2.391666641	16.54166667	7.758333405	1740	173278	1.160000016	4.558333317
2	5	482	39.65	123.6166667	106	13.79999998	4.158333421	843	173250	1.00833333	3.058333337	16.54166667	7.758333405	1740	173278	1.160000016	4.558333317
2	8	137	40.48333333	123.9166667	93	13.28333314	2.458333333	904	170061	0.925833335	2.466666669	16.54166667	7.758333405	1740	173278	1.160000016	4.558333317
2	8	NA	41.01666667	124.0833333	118	12.75833319	1.424999992	890	168446	0.869999996	2.383333355	16.54166667	7.758333405	1740	173278	1.160000016	4.558333317
2	5	110	39.35	123.6	105	13.92500018	4.766666561	827	174171	1.036666676	3.408333302	16.54166667	7.758333405	1740	173278	1.160000016	4.558333317
2	10	207	38.95	123.6333333	130	14.2208332	7.475000004	736.5	180981	1.075833345	4.154166669	16.54166667	7.758333405	1740	173278	1.160000016	4.558333317
2	13	142	40.01666667	123.8	145	13.64166659	3.324999948	887	171351	0.974999995	2.658333321	16.54166667	7.758333405	1740	173278	1.160000016	4.558333317
2	8	686	40.75	123.9666667	124	13.02499998	1.949999928	899	169249	0.894166672	2.391666681	16.54166667	7.758333405	1740	173278	1.160000016	4.558333317
2	17	61	39.6	123.6833333	161	13.82499992	4.291666786	851	172938	1.016666686	3.091666679	16.54166667	7.758333405	1740	173278	1.160000016	4.558333317
2	4	945	36.01666667	121.4666667	137	16.20833317	8.725000193	714	190729	1.216666646	4.5	16.54166667	7.758333405	1740	173278	1.160000016	4.558333317
2	8	NA	42.01666667	125.0833333	71	12.75833319	1.424999992	890	168446	0.869999996	2.383333355	16.54166667	7.758333405	1740	173278	1.160000016	4.558333317
2	19	274	36.38333333	121.8666667	193	16.50000008	7.925000044	720	188486	1.191666665	4.241666635	16.54166667	7.758333405	1740	173278	1.160000016	4.558333317
2	4	597	37.01666667	121.7333333	114	16.44166658	7.416666741	713	188504	1.157499996	3.991666675	16.54166667	7.758333405	1740	173278	1.160000016	4.558333317
2	4	152	35.91666667	121.4666667	111	15.60000004	9.074999899	714	191003	1.218333311	4.524999996	16.54166667	7.758333405	1740	173278	1.160000016	4.558333317
2	12	518	38.36666667	122.4166667	74	14.57916669	7.383333281	694.5	184156.5	1.079583343	4.270833294	16.54166667	7.758333405	1740	173278	1.160000016	4.558333317
2	8	NA	41.05	123.95	NA	12.39166675	0.89166679	923	167674	0.852083337	2.233333309	16.54166667	7.758333405	1740	173278	1.160000016	4.558333317
2	2	NA	41.28333333	123.8166667	82	13.03333335	1.60833327	805	169248	0.87833333	2.491666685	16.54166667	7.758333405	1740	173278	1.160000016	4.558333317
2	15	159	35.83333333	121.3833333	155	14.7708332	8.89166675	722	190672.5	1.187499993	4.599999984	16.54166667	7.758333405	1740	173278	1.160000016	4.558333317
2	11	91	39.08333333	123.4833333	179	13.73333327	5.466666669	770	177289	1.050833351	3.958333333	16.54166667	7.758333405	1740	173278	1.160000016	4.558333317
2	2	27	42.11666667	124.2	127	12.69166654	0.766666849	724	170871	0.845833328	2.616666635	16.54166667	7.758333405	1740	173278	1.160000016	4.558333317
2	4	152	37	121.8333333	213	16.41666649	7.450000122	715	188329.5	1.158333329	4.025000016	16.54166667	7.758333405	1740	173278	1.160000016	4.558333317
2	1	381	37.16666667	122.2	121	16.35000028	7.599999829	716	187803	1.163333324	4.125	16.54166667	7.758333405	1740	173278	1.160000016	4.558333317
2	4	526	37.01666667	121.7166667	131	16.44166658	7.416666741	713	188504	1.157499996	3.991666675	16.54166667	7.758333405	1740	173278	1.160000016	4.558333317
2	4	49	36.1	121.6166667	124	16.39166655	8.558333457	719	189761.5	1.210833319	4.449999988	16.54166667	7.758333405	1740	173278	1.160000016	4.558333317
2	16	140	38.35	122.2333333	67	14.2416666	7.483333468	633	188239	1.070000018	4.466666679	16.54166667	7.758333405	1740	173278	1.160000016	4.558333317
2	8	686	40.75	123.9666667	142	13.02499998	1.949999928	899	169249	0.894166672	2.391666681	16.54166667	7.758333405	1740	173278	1.160000016	4.558333317
2	6	91	40.35	124	145	13.37500003	2.708333373	917	170056	0.944166659	2.450000018	16.54166667	7.758333405	1740	173278	1.160000016	4.558333317
2	20	415	42.13333333	124.1333333	110	12.80000015	0.891666571	715	171103	0.851666655	2.633333286	16.54166667	7.758333405	1740	173278	1.160000016	4.558333317
2	6	146	40.63333333	124.1666667	50	13.02500015	2.016666691	925	168918	0.907500016	2.333333323	16.54166667	7.758333405	1740	173278	1.160000016	4.558333317
2	18	24	41.83333333	124.1333333	75	12.78333314	0.941666762	759	169696	0.853333323	2.549999992	16.54166667	7.758333405	1740	173278	1.160000016	4.558333317
2	1	34	38.53333333	123	160	14.32500001	7.458333492	733	181209	1.07666668	4.174999992	16.54166667	7.758333405	1740	173278	1.160000016	4.558333317
2	18	762	41.38333333	123.85	78	13.0249999	1.466666599	790	169292	0.873333334	2.50000001	16.54166667	7.758333405	1740	173278	1.160000016	4.558333317
2	5	110	39.35	123.6	96	13.92500018	4.766666561	827	174171	1.036666676	3.408333302	16.54166667	7.758333405	1740	173278	1.160000016	4.558333317
2	19	274	36.38333333	121.8666667	145	16.50000008	7.925000044	720	188486	1.191666665	4.241666635	16.54166667	7.758333405	1740	173278	1.160000016	4.558333317
2	10	631	38.96666667	123.4833333	84	14.04999999	7.208333348	732	180973	1.068333348	4.125	16.54166667	7.758333405	1740	173278	1.160000016	4.558333317
2	11	91	39.08333333	123.4833333	156	13.73333327	5.466666669	770	177289	1.050833351	3.958333333	16.54166667	7.758333405	1740	173278	1.160000016	4.558333317
2	9	305	41.6	124.0833333	148	12.74166662	0.999999801	787	169154	0.854999995	2.508333335	16.54166667	7.758333405	1740	173278	1.160000016	4.558333317
2	10	427	38.85	123.5	129	14.23333326	7.458333341	731	181188	1.073333348	4.166666667	16.54166667	7.758333405	1740	173278	1.160000016	4.558333317
2	18	30	41.21666667	123.0166667	100	12.79999997	1.316666663	846	168713	0.869166671	2.433333337	16.54166667	7.758333405	1740	173278	1.160000016	4.558333317
2	4	NA	36	121.4833333	104	16.12499996	8.824999948	714	190807	1.215833314	4.508333345	16.54166667	7.758333405	1740	173278	1.160000016	4.558333317
2	5	211	39.25	123.55	129	13.94999997	4.966666589	805	175023.5	1.042500017	3.600000044	16.54166667	7.758333405	1740	173278	1.160000016	4.558333317
2	4	152	35.91666667	121.4666667	93	15.60000004	9.074999899	714	191003	1.218333311	4.524999996	16.54166667	7.758333405	1740	173278	1.160000016	4.558333317
2	9	183	41.71666667	124.1166667	NA	12.74166675	0.925000032	773	169385	0.849999993	2.516666661	16.54166667	7.758333405	1740	173278	1.160000016	4.558333317
2	8	241	40.96666667	123.95	157	12.91666673	1.650000016	876	168881.5	0.879999999	2.408333351	16.54166667	7.758333405	1740	173278	1.160000016	4.558333317
2	2	30	41.18333333	124.1166667	135	12.67500009	1.183333198	871	168405	0.861666668	2.400000026	16.54166667	7.758333405	1740	173278	1.160000016	4.558333317
2	14	49	36.51666667	121.8	134	16.5333331	7.616666595	718	188583.5	1.176666665	4.083333313	16.54166667	7.758333405	1740	173278	1.160000016	4.558333317
2	22	46	38.01666667	122.7333333	111	15.92500005	8.599999848	721	186670	1.17833332	4.450000028	16.54166667	7.758333405	1740	173278	1.160000016	4.558333317
2	19	488	37.43333333	122.3	127	16.33333351	7.608333234	717	187551	1.164999989	4.141666651	16.54166667	7.758333405	1740	173278	1.160000016	4.558333317
2	14	146	36.5	121.8	55	16.5333331	7.616666595	718	188583.5	1.176666665	4.083333313	16.54166667	7.758333405	1740	173278	1.160000016	4.558333317
2	4	NA	36	121.4833333	94	16.12499996	8.824999948	714	190807	1.215833314	4.508333345	16.54166667	7.758333405	1740	173278	1.160000016	4.558333317
2	14	213	37	122.05	64	16.37499998	7.533333246	717	188002	1.163333324	4.091666679	16.54166667	7.758333405	1740	173278	1.160000016	4.558333317
2	21	NA	39.33333333	123.25	87	14.04999992	4.73333327	767	176958	1.026666669	3.525000036	16.54166667	7.758333405	1740	173278	1.160000016	4.558333317
2	10	654	38.85	123.5	84	14.23333326	7.458333341	731	181188	1.073333348	4.166666667	16.54166667	7.758333405	1740	173278	1.160000016	4.558333317
2	18	37	41.78333333	124.0666667	79	12.84999983	1.041666786	757	169643	0.856666659	2.549999992	16.54166667	7.758333405	1740	173278	1.160000016	4.558333317
2	1	381	37.16666667	122.2	83	16.35000028	7.599999829	716	187803	1.163333324	4.125	16.54166667	7.758333405	1740	173278	1.160000016	4.558333317
2	10	631	38.96666667	123.4833333	94	14.04999999	7.208333348	732	180973	1.068333348	4.125	16.54166667	7.758333405	1740	173278	1.160000016	4.558333317
2	15	159	35.83333333	121.3833333	63	14.7708332	8.89166675	722	190672.5	1.187499993	4.599999984	16.54166667	7.758333405	1740	173278	1.160000016	4.558333317
2	14	244	37.3	122.2666667	163	16.34166688	7.599999829	717	187655	1.164166657	4.133333325	16.54166667	7.758333405	1740	173278	1.160000016	4.558333317
2	7	213	38.8	123.0333333	116	13.95833342	7.125000015	696	183499	1.065833348	4.23333329	16.54166667	7.758333405	1740	173278	1.160000016	4.558333317
2	5	NA	39.25	123.55	NA	13.94999997	4.966666589	805	175023.5	1.042500017	3.600000044	16.54166667	7.758333405	1740	173278	1.160000016	4.558333317
2	18	30	40.21666667	122.0166667	154	12.79999997	1.316666663	846	168713	0.869166671	2.433333337	16.54166667	7.758333405	1740	173278	1.160000016	4.558333317
2	22	46	38.01666667	122.7333333	209	15.92500005	8.599999848	721	186670	1.17833332	4.450000028	16.54166667	7.758333405	1740	173278	1.160000016	4.558333317
2	18	579	41.7	124.0166667	96	12.91666653	1.133333385	763	169514.5	0.861666666	2.525000006	16.54166667	7.758333405	1740	173278	1.160000016	4.558333317
2	21	NA	39.33333333	123.25	40	14.04999992	4.73333327	767	176958	1.026666669	3.525000036	16.54166667	7.758333405	1740	173278	1.160000016	4.558333317
2	22	46	38.01666667	122.7333333	140	15.92500005	8.599999848	721	186670	1.17833332	4.450000028	16.54166667	7.758333405	1740	173278	1.160000016	4.558333317
2	14	259	37.8	122.1666667	64	16.25000014	7.583333229	718	187501	1.159999994	4.158333341	16.54166667	7.758333405	1740	173278	1.160000016	4.558333317
2	4	823	36.01666667	121.4666667	133	16.12499996	8.824999948	714	190807	1.215833314	4.508333345	16.54166667	7.758333405	1740	173278	1.160000016	4.558333317
2	18	762	40.55	123.9166667	150	13.23333329	2.316666623	902	169923	0.916666675	2.466666669	16.54166667	7.758333405	1740	173278	1.160000016	4.558333317
2	4	812	36	121.4833333	144	16.12499996	8.824999948	714	190807	1.215833314	4.508333345	16.54166667	7.758333405	1740	173278	1.160000016	4.558333317
2	20	366	42.1	124.1166667	146	12.81666674	0.924999853	728	170448	0.854166653	2.599999984	16.54166667	7.758333405	1740	173278	1.160000016	4.558333317
2	12	488	38.55	122.4166667	85	14.49166663	6.583333333	656	186066.5	1.063750016	4.366666675	16.54166667	7.758333405	1740	173278	1.160000016	4.558333317
2	18	579	41.25	123.9833333	119	12.79999997	1.316666663	846	168713	0.869166671	2.433333337	16.54166667	7.758333405	1740	173278	1.160000016	4.558333317
2	20	415	42.2	124.1166667	133	12.79166681	0.883333206	705	171622	0.851666655	2.641666631	16.54166667	7.758333405	1740	173278	1.160000016	4.558333317
2	1	30	36.26666667	121.8	153	16.55416658	8.095833294	720	188893	1.199999996	4.358333349	16.54166667	7.758333405	1740	173278	1.160000016	4.558333317
2	8	356	40.65	123.9833333	167	13.09999981	2.083333333	907	169467	0.904166677	2.408333351	16.54166667	7.758333405	1740	173278	1.160000016	4.558333317
2	19	488	37.43333333	122.3	107	16.33333351	7.608333234	717	187551	1.164999989	4.141666651	16.54166667	7.758333405	1740	173278	1.160000016	4.558333317
2	17	61	39.83333333	123.8	175	13.74166653	3.758333345	887	171677	0.996666664	2.799999972	16.54166667	7.758333405	1740	173278	1.160000016	4.558333317
2	18	NA	41.2	123.95	138	12.86666672	1.437500119	844	168802	0.870833336	2.449999998	16.54166667	7.758333405	1740	173278	1.160000016	4.558333317
2	2	NA	41.28333333	123.8166667	49	13.03333335	1.60833327	805	169248	0.87833333	2.491666685	16.54166667	7.758333405	1740	173278	1.160000016	4.558333317
2	8	241	40.96666667	123.95	132	12.91666673	1.650000016	876	168881.5	0.879999999	2.408333351	16.54166667	7.758333405	1740	173278	1.160000016	4.558333317
2	13	140	40.01666667	123.8	104	13.64166659	3.324999948	887	171351	0.974999995	2.658333321	16.54166667	7.758333405	1740	173278	1.160000016	4.558333317
2	18	61	41.38333333	124.0166667	157	12.7833334	1.208333512	822	168881	0.863333333	2.475000014	16.54166667	7.758333405	1740	173278	1.160000016	4.558333317
2	4	183	35.91666667	121.4666667	131	15.60000004	9.074999899	714	191003	1.218333311	4.524999996	16.54166667	7.758333405	1740	173278	1.160000016	4.558333317
2	14	146	36.5	121.8	127	16.5333331	7.616666595	718	188583.5	1.176666665	4.083333313	16.54166667	7.758333405	1740	173278	1.160000016	4.558333317
2	5	482	39.65	123.6166667	178	13.79999998	4.158333421	843	173250	1.00833333	3.058333337	16.54166667	7.758333405	1740	173278	1.160000016	4.558333317
2	12	518	38.36666667	122.4166667	60	14.57916669	7.383333281	694.5	184156.5	1.079583343	4.270833294	16.54166667	7.758333405	1740	173278	1.160000016	4.558333317
2	19	488	37.43333333	122.3	36	16.33333351	7.608333234	717	187551	1.164999989	4.141666651	16.54166667	7.758333405	1740	173278	1.160000016	4.558333317
2	12	488	38.6	122.45	110	14.47083338	6.408333351	660	185668.5	1.061666685	4.324999948	16.54166667	7.758333405	1740	173278	1.160000016	4.558333317
2	1	34	38.53333333	123	157	14.32500001	7.458333492	733	181209	1.07666668	4.174999992	16.54166667	7.758333405	1740	173278	1.160000016	4.558333317
2	21	244	39.18333333	123.25	95	14.15833326	4.991666685	757	177460	1.038333344	3.766666631	16.54166667	7.758333405	1740	173278	1.160000016	4.558333317
2	22	46	38.01666667	122.7333333	82	15.92500005	8.599999848	721	186670	1.17833332	4.450000028	16.54166667	7.758333405	1740	173278	1.160000016	4.558333317
2	10	427	38.85	123.5	89	14.23333326	7.458333341	731	181188	1.073333348	4.166666667	16.54166667	7.758333405	1740	173278	1.160000016	4.558333317
2	5	549	39.85	123.7666667	87	13.72500003	3.708333214	879	171848	0.994166666	2.808333317	16.54166667	7.758333405	1740	173278	1.160000016	4.558333317
2	17	195	39.41666667	123.7333333	129	13.86666671	4.641666691	857	172966.5	1.03500001	3.274999996	16.54166667	7.758333405	1740	173278	1.160000016	4.558333317
2	17	18	39.16666667	123.65	84	13.72499993	5.23333328	814	174785	1.050000014	3.758333246	16.54166667	7.758333405	1740	173278	1.160000016	4.558333317
2	20	NA	41.46666667	123.8833333	95	13.02499994	1.391666611	777	169349	0.871666669	2.516666661	16.54166667	7.758333405	1740	173278	1.160000016	4.558333317
2	13	335	39.85	123.7166667	119	13.71666674	3.699999849	865	172178.5	0.990833336	2.808333317	16.54166667	7.758333405	1740	173278	1.160000016	4.558333317
2	5	211	39.25	123.55	101	13.94999997	4.966666589	805	175023.5	1.042500017	3.600000044	16.54166667	7.758333405	1740	173278	1.160000016	4.558333317
2	18	NA	41.5	124.0333333	94	12.80833328	1.124999921	801	169063.5	0.859999993	2.491666685	16.54166667	7.758333405	1740	173278	1.160000016	4.558333317
2	19	274	36.38333333	121.8666667	147	16.50000008	7.925000044	720	188486	1.191666665	4.241666635	16.54166667	7.758333405	1740	173278	1.160000016	4.558333317
2	6	30	40.75	124.05	89	12.9666667	1.866666794	911	168991	0.890833342	2.37500001	16.54166667	7.758333405	1740	173278	1.160000016	4.558333317
2	4	91	36.01666667	121.5166667	NA	16.16666675	8.924999913	713	190792.5	1.216666646	4.483333309	16.54166667	7.758333405	1740	173278	1.160000016	4.558333317
2	20	366	42.1	124.1166667	142	12.81666674	0.924999853	728	170448	0.854166653	2.599999984	16.54166667	7.758333405	1740	173278	1.160000016	4.558333317
2	12	518	38.36666667	122.4166667	149	14.57916669	7.383333281	694.5	184156.5	1.079583343	4.270833294	16.54166667	7.758333405	1740	173278	1.160000016	4.558333317
2	21	NA	39.33333333	123.25	42	14.04999992	4.73333327	767	176958	1.026666669	3.525000036	16.54166667	7.758333405	1740	173278	1.160000016	4.558333317
2	7	183	38.8	123.0333333	147	13.95833342	7.125000015	696	183499	1.065833348	4.23333329	16.54166667	7.758333405	1740	173278	1.160000016	4.558333317
2	17	195	39.41666667	123.7333333	181	13.86666671	4.641666691	857	172966.5	1.03500001	3.274999996	16.54166667	7.758333405	1740	173278	1.160000016	4.558333317
2	8	122	40.85	123.95	169	12.99166677	1.816666722	889	169100	0.884999994	2.416666677	16.54166667	7.758333405	1740	173278	1.160000016	4.558333317
2	4	585	36.35	121.8166667	160	16.5083334	7.991666595	718	188667	1.192499998	4.258333345	16.54166667	7.758333405	1740	173278	1.160000016	4.558333317
2	8	NA	41.05	123.95	118	12.39166675	0.89166679	923	167674	0.852083337	2.233333309	16.54166667	7.758333405	1740	173278	1.160000016	4.558333317
2	8	NA	41.01666667	124.0833333	39	12.75833319	1.424999992	890	168446	0.869999996	2.383333355	16.54166667	7.758333405	1740	173278	1.160000016	4.558333317
2	4	116	36.13333333	121.65	38	16.39166655	8.558333457	719	189761.5	1.210833319	4.449999988	16.54166667	7.758333405	1740	173278	1.160000016	4.558333317
2	22	463	37.16666667	122	95	16.40000008	7.50833325	715	188104	1.159166661	4.074999988	16.54166667	7.758333405	1740	173278	1.160000016	4.558333317
2	21	NA	39.33333333	123.25	131	14.04999992	4.73333327	767	176958	1.026666669	3.525000036	16.54166667	7.758333405	1740	173278	1.160000016	4.558333317
2	18	457	40.46666667	124.1333333	37	13.22499994	2.424999932	928	169439	0.930833332	2.391666641	16.54166667	7.758333405	1740	173278	1.160000016	4.558333317
2	14	244	37.3	122.2666667	141	16.34166688	7.599999829	717	187655	1.164166657	4.133333325	16.54166667	7.758333405	1740	173278	1.160000016	4.558333317
2	13	91	40.11666667	123.8333333	172	13.5749998	3.149999917	894	171039	0.966666648	2.591666669	16.54166667	7.758333405	1740	173278	1.160000016	4.558333317
2	9	701	41.81666667	123.9333333	86	13.09166686	1.291666508	727	170077.5	0.870833324	2.574999988	16.54166667	7.758333405	1740	173278	1.160000016	4.558333317
2	17	805	39.5	123.5	173	13.92499996	4.466666579	818	174428.5	1.020833338	3.266666651	16.54166667	7.758333405	1740	173278	1.160000016	4.558333317
2	14	213	37	122.05	157	16.37499998	7.533333246	717	188002	1.163333324	4.091666679	16.54166667	7.758333405	1740	173278	1.160000016	4.558333317
2	18	30	40.21666667	122.0166667	138	12.79999997	1.316666663	846	168713	0.869166671	2.433333337	16.54166667	7.758333405	1740	173278	1.160000016	4.558333317
2	6	91	40.35	124	87	13.37500003	2.708333373	917	170056	0.944166659	2.450000018	16.54166667	7.758333405	1740	173278	1.160000016	4.558333317
2	6	30	40.75	124.05	159	12.9666667	1.866666794	911	168991	0.890833342	2.37500001	16.54166667	7.758333405	1740	173278	1.160000016	4.558333317
2	4	91	36.01666667	121.5166667	120	16.16666675	8.924999913	713	190792.5	1.216666646	4.483333309	16.54166667	7.758333405	1740	173278	1.160000016	4.558333317
2	8	137	40.48333333	123.9166667	176	13.28333314	2.458333333	904	170061	0.925833335	2.466666669	16.54166667	7.758333405	1740	173278	1.160000016	4.558333317
2	4	945	36.01666667	121.4666667	115	16.20833317	8.725000193	714	190729	1.216666646	4.5	16.54166667	7.758333405	1740	173278	1.160000016	4.558333317
2	3	122	38.36666667	122.9666667	168	14.30416667	7.404166689	726	181668.5	1.07666668	4.191666643	16.54166667	7.758333405	1740	173278	1.160000016	4.558333317
2	18	579	41.25	123.9833333	102	12.79999997	1.316666663	846	168713	0.869166671	2.433333337	16.54166667	7.758333405	1740	173278	1.160000016	4.558333317
2	4	597	37.01666667	121.7333333	117	16.44166658	7.416666741	713	188504	1.157499996	3.991666675	16.54166667	7.758333405	1740	173278	1.160000016	4.558333317
2	17	457	39.38333333	123.4833333	150	13.97500013	4.700000008	805	175107	1.030833347	3.424999952	16.54166667	7.758333405	1740	173278	1.160000016	4.558333317
2	18	762	40.55	123.9166667	129	13.23333329	2.316666623	902	169923	0.916666675	2.466666669	16.54166667	7.758333405	1740	173278	1.160000016	4.558333317
2	11	305	38.68333333	123.1166667	75	14.13333332	7.358333297	706	183078	1.070416681	4.220833292	16.54166667	7.758333405	1740	173278	1.160000016	4.558333317
2	12	518	38.36666667	122.4166667	75	14.57916669	7.383333281	694.5	184156.5	1.079583343	4.270833294	16.54166667	7.758333405	1740	173278	1.160000016	4.558333317
2	4	812	36	121.4833333	113	16.12499996	8.824999948	714	190807	1.215833314	4.508333345	16.54166667	7.758333405	1740	173278	1.160000016	4.558333317
2	18	24	41.83333333	124.1333333	103	12.78333314	0.941666762	759	169696	0.853333323	2.549999992	16.54166667	7.758333405	1740	173278	1.160000016	4.558333317
2	3	219	38.6	122.65	94	14.00833343	7.058333285	673	184981	1.065833348	4.316666663	16.54166667	7.758333405	1740	173278	1.160000016	4.558333317
2	9	183	41.71666667	124.1166667	125	12.74166675	0.925000032	773	169385	0.849999993	2.516666661	16.54166667	7.758333405	1740	173278	1.160000016	4.558333317
2	6	30	40.75	124.05	142	12.9666667	1.866666794	911	168991	0.890833342	2.37500001	16.54166667	7.758333405	1740	173278	1.160000016	4.558333317
2	17	195	39.41666667	123.7333333	138	13.86666671	4.641666691	857	172966.5	1.03500001	3.274999996	16.54166667	7.758333405	1740	173278	1.160000016	4.558333317
2	8	137	40.48333333	123.9166667	160	13.28333314	2.458333333	904	170061	0.925833335	2.466666669	16.54166667	7.758333405	1740	173278	1.160000016	4.558333317
2	17	18	39.16666667	123.65	52	13.72499993	5.23333328	814	174785	1.050000014	3.758333246	16.54166667	7.758333405	1740	173278	1.160000016	4.558333317
2	13	91	40.11666667	123.8333333	35	13.5749998	3.149999917	894	171039	0.966666648	2.591666669	16.54166667	7.758333405	1740	173278	1.160000016	4.558333317
2	11	183	38.6	123.3166667	90	14.29166651	7.475000103	735	181060	1.07666668	4.166666667	16.54166667	7.758333405	1740	173278	1.160000016	4.558333317
2	10	631	38.96666667	123.4833333	116	14.04999999	7.208333348	732	180973	1.068333348	4.125	16.54166667	7.758333405	1740	173278	1.160000016	4.558333317
2	4	585	36.35	121.8166667	129	16.5083334	7.991666595	718	188667	1.192499998	4.258333345	16.54166667	7.758333405	1740	173278	1.160000016	4.558333317
2	7	268	38.91666667	123.2833333	145	13.98333337	7.166666761	712	182620	1.06666668	4.166666627	16.54166667	7.758333405	1740	173278	1.160000016	4.558333317
2	13	335	39.85	123.7166667	158	13.71666674	3.699999849	865	172178.5	0.990833336	2.808333317	16.54166667	7.758333405	1740	173278	1.160000016	4.558333317
2	16	85	38.31666667	122.35	NA	14.2541666	7.966666708	636	188394.5	1.080833343	4.433333377	16.54166667	7.758333405	1740	173278	1.160000016	4.558333317
2	18	24	41.83333333	124.1333333	159	12.78333314	0.941666762	759	169696	0.853333323	2.549999992	16.54166667	7.758333405	1740	173278	1.160000016	4.558333317
2	14	146	36.5	121.8	118	16.5333331	7.616666595	718	188583.5	1.176666665	4.083333313	16.54166667	7.758333405	1740	173278	1.160000016	4.558333317
2	18	762	40.55	123.9166667	112	13.23333329	2.316666623	902	169923	0.916666675	2.466666669	16.54166667	7.758333405	1740	173278	1.160000016	4.558333317
2	22	463	37.16666667	122	NA	16.40000008	7.50833325	715	188104	1.159166661	4.074999988	16.54166667	7.758333405	1740	173278	1.160000016	4.558333317
2	10	207	38.95	123.6333333	NA	14.2208332	7.475000004	736.5	180981	1.075833345	4.154166669	16.54166667	7.758333405	1740	173278	1.160000016	4.558333317
2	9	701	41.81666667	123.9333333	56	13.09166686	1.291666508	727	170077.5	0.870833324	2.574999988	16.54166667	7.758333405	1740	173278	1.160000016	4.558333317
2	20	415	42.13333333	124.1333333	85	12.80000015	0.891666571	715	171103	0.851666655	2.633333286	16.54166667	7.758333405	1740	173278	1.160000016	4.558333317
2	15	159	35.83333333	121.3833333	154	14.7708332	8.89166675	722	190672.5	1.187499993	4.599999984	16.54166667	7.758333405	1740	173278	1.160000016	4.558333317
[truncated: 3,706 more rows]
